# Supplementary material for: Factors Associated with Virological Failure and Suppression after Enhanced Adherence Counselling, in Children, Adolescents and Adults on Antiretroviral Therapy for HIV in Swaziland
Source: PLoS One. 2015 Feb 19;10(2):e0116144. doi: 10.1371/journal.pone.0116144 (PMC4335028; doi:10.1371/journal.pone.0116144)
Supplement: S1 Dataset — (XLS) [file pone.0116144.s002.xls]

## Sheet: Sheet1
First VL	First VL_date	Follow_up VL	Follow_up VL date	resuppression	Time to Follow-up	sex	age	Type of facility	Time on ART	Last who stage	Last cd4	tb_active	treatmentline	eac
13210	2013-02-13	38270	2013-06-12	non-resuppressed	119	1	14	1	4.96646	3		3	1
61550	2013-02-26	31075	2013-07-02	non-resuppressed	126	0	47	1	4.73101	1	124	3	1
3440	2012-11-06	44570	2013-07-03	non-resuppressed	239	1	39.4196	0				0		yes
130	2012-08-08	95320	2013-03-04	non-resuppressed	208	0	48.104	0				0
3680	2013-04-22	9570	2013-06-24	non-resuppressed	63	0	44	1	3.32923	1	236	3	1
14755	2013-01-31	2970	2013-04-03	non-resuppressed	62	1	33.4511	0	5.21834	3		3	1	yes
15920	2013-01-15	230250	2013-07-08	non-resuppressed	174	1	39	1	5.21013	2		3	1
29150	2012-05-22	26360	2012-09-19	non-resuppressed	120	0	11.7481	0	4.02464	3		3	1
31120	2013-06-05	6200	2013-08-13	non-resuppressed	69	0	30	1	5.84257	3	100	1	1
33920	2012-08-27	12665	2013-02-07	non-resuppressed	164	1	23.1239	0	1.04586	1	200	0	1
20740	2012-10-30	17685	2013-04-23	non-resuppressed	175	1	33.3032	0	5.28953	2		0	1	yes
594	2013-06-25			non-resuppressed		0	5.1499	0	2.75975	1		0	1
14400	2012-07-18	13590	2012-11-19	non-resuppressed	124	1	35.4689	0	5.10062	3		0	1
4411	2012-09-04	152250	2013-06-06	non-resuppressed	275	0	11.9014	0	5.74675	4		0	1
4538	2012-08-09	50700	2012-12-04	non-resuppressed	117	1	29.3224	0				0
7294	2013-01-22	257	2013-05-14	non-resuppressed	112	1	68	1	3.43053	3		3	1
106800	2012-12-18	14210	2013-04-11	non-resuppressed	114	1	26.642	0	1.58795	1	254	3	1	yes
28205	2013-03-01	15410	2013-07-17	non-resuppressed	138	1	15	1	6.20123	3		3	1
1843	2013-01-02	55200	2013-04-24	non-resuppressed	112	1	32	1	3.17864	1		3	1
128500	2013-05-29			non-resuppressed		1	35	1	6.13552	3		3	1
35630	2012-08-13	3025	2013-05-30	non-resuppressed	290	1	21.9274	0	0.418891	2	201	0	1
1711	2012-08-09			non-resuppressed		0	42.1054	0	4.35318	1		0	1
2479	2013-02-12	22090	2013-06-13	non-resuppressed	121	0	37	1	4.27379	3		3	1
5559	2013-04-15	3324	2013-08-21	non-resuppressed	128	1	13	1	4.63518	3		3	1
5770	2012-06-05	4003	2012-09-11	non-resuppressed	98	0	10.538	0	1.30322	2		0	1
5237	2013-01-10	29000	2013-04-04	non-resuppressed	84	1	36	1	3.93429	3		3	1
21210	2013-03-06	22525	2013-06-27	non-resuppressed	113	1	36	1	4.02738	1		3	1
24925	2013-04-29			non-resuppressed		0	26	1	2.1848	3		3	1
5335	2013-05-16	457	2013-08-20	non-resuppressed	96	1	4.06297	0	1.59617	4	1827	3	1
1690	2012-06-06	6555	2013-05-14	non-resuppressed	342	1	28.8542	0	0.741958	1	545	3	1
219000	2012-07-11	56520	2013-01-03	non-resuppressed	176	0	35.3018	0	0.4846	4	51.2	0	1
16355		100		non-resuppressed		1	56	0	5.76318	3		0	1
340300	2013-02-18	568500	2013-06-18	non-resuppressed	120	0	9	1	2.5681	2		3	1
17560	2013-04-17	20005	2013-07-24	non-resuppressed	98	0	57	1	6.38193	1		3	1
7010	2012-10-01	28815	2013-06-04	non-resuppressed	246	1	42.0698	0	6.12457	1		0	1	no
15045	2013-02-07	2737	2013-06-03	non-resuppressed	116	0	62	1	3.83573	2		3	1
389500	2012-11-26	3333000	2013-05-22	non-resuppressed	177	0	40.8569	0				0
31300	2013-03-14	63900	2013-06-27	non-resuppressed	105	0	9.45927	0	3.70431	3		0	1	yes
27410	2012-11-19	1807000	2013-05-27	non-resuppressed	189	1	32.8843	0				0		yes
14600	2012-08-01	89310	2012-11-21	non-resuppressed	112	0	45.7248	0	2.47228	3	174	0	1
2736	2013-06-27			non-resuppressed		0	10	0	3.8768	3		3	1
1338	2013-02-18	44075	2013-06-20	non-resuppressed	122	0	38	0				0		yes
151500	2012-08-28	149900	2013-03-26	non-resuppressed	210	1	38.3162	0				0
158000	2012-06-25	16100	2012-09-17	non-resuppressed	84	1	30.4805	0	5.5332	1		0	1
81850	2013-04-24	42605	2013-08-12	non-resuppressed	110	0	13	1	0.977413	3	223	3	1
710500	2013-05-22	154000	2013-08-20	non-resuppressed	90	1	31	1	5.11978	3	272	3	1
2980	2013-02-18	2545	2013-05-22	non-resuppressed	93	1	32	1	2.00684	1		3	1
210	2012-07-10			non-resuppressed		1	44.8569	0	1.30322	2		0	1
1156	2012-08-08	226	2013-01-17	non-resuppressed	162	0	52.7447	0	1.05407	2	117	0	1
56780	2013-01-02	104650	2013-05-30	non-resuppressed	148	0	10	1	2.51335	3		3	1
16700	2013-03-14	15935	2013-07-29	non-resuppressed	137	1	17	1	4.13963	2		3	1
34460	2012-09-19	8301	2013-01-07	non-resuppressed	110	1	34.8227	0	4.54483	3		0	1
12190	2013-02-20	48700	2013-08-12	non-resuppressed	173	1	29	1		1		3	1
115000	2012-07-09	90970	2013-01-07	non-resuppressed	182	1	42.527	0	0.914442	3	190	0	1
368	2012-12-12	305	2013-05-15	non-resuppressed	154	0	70.7543	0	0.900753	1	153	0	1	yes
534	2012-08-28	52650	2013-02-12	non-resuppressed	168	1	38.3326	0	1.95756	1		0	1
7634	2012-12-10	5705	2013-08-08	non-resuppressed	241	1	70.089	0	4.4052	2	193	0	1	no
6344	2012-11-29	905	2013-04-23	non-resuppressed	145	1	14.0671	0	2.03696	3		0	1	yes
4657	2013-04-10	652	2013-08-08	non-resuppressed	120	0	8	0	0.919918	1	561	3	1
64350	2013-05-20			non-resuppressed		1	23	1	3.11841	1		3	1
10950	2012-09-04	3509	2013-01-09	non-resuppressed	127	1	29.6701	0				0
975	2012-12-20	10765	2013-05-16	non-resuppressed	147	1	39.4333	0	1.40726	1	435	0	1	yes
270000	2013-04-02	11330	2013-07-09	non-resuppressed	98	0	38	1				3
4920	2013-05-29			non-resuppressed		1	6.67762	0	3.18686	2		0	1
16200	2013-03-13	467	2013-08-20	non-resuppressed	160	0	7.02259	0	0.766598	3	342	0	1	yes
4413	2013-02-18			non-resuppressed		0	33	1	4.07666	1		3	1
27160	2013-01-17	2358	2013-06-20	non-resuppressed	154	1	35	1	4.46817	1		3	1
5750	2012-08-27	6996	2012-12-17	non-resuppressed	112	0	17.2895	0				0
21250	2012-12-10	21000	2013-04-02	non-resuppressed	113	1	30.0123	0				0		yes
6380	2013-01-23	23830	2013-05-15	non-resuppressed	112	0	7.06639	0	2.69952	1		3	1	yes
1490	2012-07-11	7403	2013-01-16	non-resuppressed	189	1	32.1834	0	3.76181	2	90	3	1
90180	2012-10-24	915500	2013-06-19	non-resuppressed	238	0	53	1	3.66324	3	144	3	1
20535	2013-06-10			non-resuppressed		1	28.5421	0	3.6961	3		0	1
7789	2013-01-15	23765	2013-05-20	non-resuppressed	125	1	12	1				3
2214	2013-01-24	418	2013-07-31	non-resuppressed	188	0	33.065	0	3.33744	2		0	1	yes
3180	2013-03-14	7310	2013-07-18	non-resuppressed	126	1	61	0				0		yes
318000	2012-06-26	174800	2013-01-03	non-resuppressed	191	0		0	0.958248	2	69	3	1
45700	2012-08-28	2878	2013-02-12	non-resuppressed	168	1	8.13689	0	2.07255	1		0	1
47470	2012-12-18	225000	2013-04-09	non-resuppressed	112	1	30	1				3
384400	2012-08-29	1379000	2013-03-27	non-resuppressed	210	0	25.9795	0	0.996578	2	106	0	1
559	2013-03-19	13095	2013-06-12	non-resuppressed	85	1	15.6988	0				0		yes
20030	2013-01-15	127200	2013-05-07	non-resuppressed	112	0	37	1	2.60643	2	131	3	1
9232	2012-08-08	559000	2013-03-25	non-resuppressed	229	0	11.6742	0	1.70568	2		0	1
11250	2012-09-11	4229	2013-01-15	non-resuppressed	126	0	38.3326	0	2.75702	3		0	1
41900	2012-10-03	71900	2013-05-16	non-resuppressed	225	1	24.397	0	1.30595	2		0	1	no
1520	2013-03-12	2222000	2013-07-29	non-resuppressed	139	1	34	1	3.07734	3	733	3	1
320	2012-12-13	4212	2013-07-04	non-resuppressed	203	1	26.2396	0				0		no
526500	2013-02-19	214750	2013-05-23	non-resuppressed	93	1	24	1	1.30048	4		3	1
187000	2012-07-05	21710	2012-11-05	non-resuppressed	123	1	24.7337	0	2.49144	2		0	1
353400	2013-01-09	295000	2013-06-24	non-resuppressed	166	1	39.0418	0	2.12457	2		3	1	yes
32880	2013-03-20	11855	2013-05-27	non-resuppressed	68	0	15	1	2.05339	3		3	1
102	2013-01-14	2421	2013-05-08	non-resuppressed	114	1	37	1	5.87817	2	158	3	1
536800	2012-11-29	587000	2013-05-29	non-resuppressed	181	1	46	1	3.01711	2		3	1
4413	2013-01-30	650	2013-06-17	non-resuppressed	138	1	43	1				3
15040	2013-01-28	29065	2013-05-23	non-resuppressed	115	0	60	0				0		yes
7593	2012-11-28	3579	2013-07-30	non-resuppressed	244	1	36.7201	0	3.20329	2		0	1	yes
1230	2012-07-24	1995	2013-01-15	non-resuppressed	175	1	29.9877	0	2.91307	1	394	0	1
14000	2012-10-04	414350	2013-02-06	non-resuppressed	125	1	28.5695	0	3.1102	2	462	0	1	yes
31380	2013-01-16	1365000	2013-05-22	non-resuppressed	126	0	16	1				3
1350	2012-07-26	5795	2013-06-20	non-resuppressed	329	1	35.6496	0				0
32310	2013-07-29			non-resuppressed		1	27	1	3.94524	3	229	3	1
1625	2013-05-13	337	2013-08-15	non-resuppressed	94	0	39	1	5.59617	1	361	3	1
2117	2012-12-20	18365	2013-07-08	non-resuppressed	200	1	23.9069	0	3.43326	1		0	1	yes
109900	2013-02-13	2713	2013-04-15	non-resuppressed	61	0	8	1				0
3003	2013-02-06	1180	2013-06-04	non-resuppressed	118	1	39	1	3.95346	3		3	1
546	2012-10-09	15800	2013-03-12	non-resuppressed	154	0	63.8248	0	2.67488	1		0	1	no
44130	2012-11-06	32580	2013-06-18	non-resuppressed	224	1	43.7071	0	4.09582	1	283	0	1	yes
299600	2013-02-13	221800	2013-06-05	non-resuppressed	112	1	27.5236	0	0.427105	3	70	0	1	no
3034	2012-09-20	139200	2013-01-02	non-resuppressed	104	0	46	1	3.85763	3		3	1
36110	2012-11-21	1085	2013-04-16	non-resuppressed	146	0	20	1				3
91790	2012-08-07	244800	2013-03-07	non-resuppressed	212	0	19.7016	0				0
764	2012-07-24	2660	2012-11-29	non-resuppressed	128	1	38.0068	0	4	1	281	0	1
17310	2012-11-22	43465	2013-04-22	non-resuppressed	151	1	31	1	3.718	2	351	3	1
66870	2012-12-03	189000	2013-04-02	non-resuppressed	120	0	35	1	2.82546	3		3	1
7093	2013-04-10	4714	2013-08-05	non-resuppressed	117	1	27	1	3.15948	1		3	1
7353	2012-12-13	1298	2013-06-24	non-resuppressed	193	1	23.9452	0	2.60917	1		0	1	no
15490	2012-08-16	3009	2013-07-16	non-resuppressed	334	1	9.3744	0	5.11978	1		0	1
16000	2012-08-15	13710	2013-04-15	non-resuppressed	243	1	19	1	4.05476	3	112	3	1
511	2013-07-01			non-resuppressed		1	30	1	4.57769	1	715	3	1
9910	2013-03-18			non-resuppressed		0	38	1	3.42505	3		3	1
150000	2012-08-07	1213000	2013-06-19	non-resuppressed	316	0	56.5859	0				0
49120	2012-12-27	189950	2013-05-21	non-resuppressed	145	0	32	1	2.81451	2		3	1
8485	2013-02-19	989	2013-06-05	non-resuppressed	106	1	28	1	3.37303	3		3	1
19490	2013-06-05			non-resuppressed		1	33	1	7.07187	1	509	3	1
69950	2013-04-29			non-resuppressed		1	25	1	1.40726	3	273	3	1
1054		339		non-resuppressed		1	9.87817	0				0
2363	2013-07-15			non-resuppressed		1	26	1	5.40178	3		3	1
19830	2012-10-04	444	2013-02-07	non-resuppressed	126	1	15.3073	0	4.41615	1		0	1	no
527000	2013-05-02	7160	2013-08-21	non-resuppressed	111	0	13	1	6.1191	3		3	1
1341	2013-02-20	217750	2013-07-03	non-resuppressed	133	0	48.1369	0	0.607803	1	249	0	1	yes
15820	2012-11-19	102450	2013-05-20	non-resuppressed	182	0	12.2163	0	4.30664	1		0	1	yes
35705	2013-02-19	4304	2013-05-16	non-resuppressed	86	1	4	1	1.36345	1	1738	3	1
22500	2013-03-01	16000	2013-05-30	non-resuppressed	90	1	33	1	2.30527	3	107	3	1
60810	2013-01-28	657	2013-06-20	non-resuppressed	143	1	11	0	1.28131	3	493	0	1	yes
826	2012-06-07	1078	2012-11-27	non-resuppressed	173	1	19.5154	0	1.24572	1		0	1
83850	2013-06-26			non-resuppressed		1	32	1	5.23203	1	21	3	1
38090	2012-12-03	15710	2013-08-06	non-resuppressed	246	1	44.4244	0				0		yes
12790	2012-08-20	25490	2013-01-07	non-resuppressed	140	0	34.6448	0	5.20739	2		0	1
3540	2012-06-21	10575	2013-04-22	non-resuppressed	305	1	1.62355	0	1.30322	1		0	1
30415	2013-02-20	44365	2013-06-04	non-resuppressed	104	0	28	1	1.82341	3		3	1
102000	2013-01-03	654000	2013-06-04	non-resuppressed	152	1	38	1	4.70089	4	48	3	1
1349	2012-11-22	4830	2013-03-14	non-resuppressed	112	1	30	1				3
59700	2013-05-07	61450	2013-08-27	non-resuppressed	112	1	8	1	4.90623	3	365	3	1
3160	2013-03-14	245	2013-07-17	non-resuppressed	125	1	42	1	4.89254	3	470	3	1
9385	2012-11-21	1168	2013-04-22	non-resuppressed	152	1	47.4168	0	1.24846	1		3	1	yes
14900	2012-06-26	187	2012-10-18	non-resuppressed	114	1	31.8467	0				0
617	2012-08-23	11170	2013-02-21	non-resuppressed	182	1	46.7981	0	6.8063	3		0	1
7145	2013-02-14	106600	2013-06-19	non-resuppressed	125	1	28	1	1.85626	3		3	1
3555	2012-10-16	1490	2013-03-14	non-resuppressed	149	0	54.7844	0	3.47981	2	206	0	1	yes
19995	2013-02-05	64250	2013-06-17	non-resuppressed	132	1	18	1	2.39562	3		3	1
654000	2012-06-14			non-resuppressed		1	38	1	1.75222	3		3	1
163	2013-02-25	17070	2013-06-24	non-resuppressed	119	0	44	1				3
5630	2013-05-29	10140	2013-08-20	non-resuppressed	83	1	31	1	7.0527	2		3	1
10325	2013-05-07	1829	2013-08-15	non-resuppressed	100	1	17	1				3
1460	2013-03-18			non-resuppressed		1	38	1	6.28063	3	509	3	1
1337	2013-01-09	4516	2013-04-10	non-resuppressed	91	0	60	1	7.0527	2	261	3	1
2091	2013-06-24			non-resuppressed		1	2.94319	0				0
271	2012-10-09	66650	2013-05-29	non-resuppressed	232	1	16.9911	0	0.54757	1	247	0	2	yes
24230	2013-04-16	19350	2013-06-27	non-resuppressed	72	1	36	1	5.04038	3		3	1
3420	2013-04-08	595500	2013-07-03	non-resuppressed	86	1	26	1	3.67693	1		3	1
1000000	2013-01-31	35420	2013-07-08	non-resuppressed	158	1	39	1	6.34634	1	274	3	1
5019	2012-12-17	41200	2013-04-04	non-resuppressed	108	1	33	1	6.75975	1		3	1
2284	2013-02-14	449650	2013-05-21	non-resuppressed	96	1	25.0623	0	0.966461	3	19	0	1	no
529	2013-01-21	20310	2013-07-02	non-resuppressed	162	0	49	1	6.16564	2		3	1
27010	2012-11-09	70600	2013-03-26	non-resuppressed	137	1	45	1	5.02669	2		3	1
315700	2012-10-10	101500	2013-04-16	non-resuppressed	188	1	19.8138	0	4.00548	2	130	0	1	yes
28225	2013-05-16	9775	2013-08-15	non-resuppressed	91	1	36.5202	0	2.55168	1		0	1
181650	2013-02-26	596000	2013-05-06	non-resuppressed	69	1	24.1615	0	1.7577	1		0	1
523	2012-08-30	142000	2012-11-27	non-resuppressed	89	1	34.5654	0	0.514716	1	169	3	1
4082	2012-11-15	715	2013-04-22	non-resuppressed	158	1	26.5435	0	1.02122	2		0	1	yes
218	2013-06-19			non-resuppressed		1	29.0185	0				0
4289	2012-09-18	23185	2013-06-03	non-resuppressed	258	0	32.5503	0				0
44670	2012-10-09			non-resuppressed		0	34.1437	0	4.8679	3	278	0	1	yes
47550	2012-09-04	377000	2013-03-12	non-resuppressed	189	1	30.5216	0	1.76591	3		0	1
11850	2013-06-03	14880	2013-08-05	non-resuppressed	63	0	32	1	2.54073	2	150	3	1
27950	2012-05-24	4558	2013-01-21	non-resuppressed	242	1	27.3922	0	1.11157	1		0	1
21290	2012-12-20	16915	2013-05-06	non-resuppressed	137	0	31	1	2.49966	2		3	1
34700	2013-03-06	585	2013-06-06	non-resuppressed	92	0	15.2772	0	7.22519	2		0	1	yes
44545	2013-02-11	7980	2013-05-07	non-resuppressed	85	0	72.104	0	5.0705	4		0	1	yes
2335	2012-05-07	83810	2012-10-02	non-resuppressed	148	0	8.83504	0	2.78987	3		3	1
2708	2013-02-19	9585	2013-05-13	non-resuppressed	83	1	43	0	1.49213	3		1	1	yes
66410	2012-10-10	188000	2013-03-12	non-resuppressed	153	0	37	1	3.29911	2		3	1
11490	2012-09-24	2216	2013-02-25	non-resuppressed	154	1	39.729	0	1.13073	3	251	0	1
1123	2012-12-27	3200	2013-04-02	non-resuppressed	96	1	9.91923	0	2.13279	1	782	3	1	yes
71540	2012-10-15	26075	2013-05-07	non-resuppressed	204	1	29.859	0				0		yes
108100	2012-12-19	9500	2013-04-17	non-resuppressed	119	0	30	1	4.25188	2		3	1
210000	2013-04-15	5110	2013-07-08	non-resuppressed	84	0	12	1	5.51403	1		3	1
2653	2013-04-16	7835	2013-07-09	non-resuppressed	84	1	14	1	1.47296	2		3	1
7070	2013-02-05	3509	2013-05-07	non-resuppressed	91	0	12.3285	0	4.09582	1	485	0	1	yes
7500	2012-07-12	7922	2012-11-19	non-resuppressed	130	0	36.909	0	2.60643	3	60	0	1
41700	2012-06-28	3302	2012-10-04	non-resuppressed	98	1	17	1	6.57632	3		3	1
53450	2013-02-06	51250	2013-06-12	non-resuppressed	126	1	48.4435	0	7.26626	1	626	0	1	yes
15740	2013-04-10	2071	2013-07-03	non-resuppressed	84	0	14	1	2.17112	2	318	3	1
12800	2012-06-05	1532	2012-09-11	non-resuppressed	98	0	76.4846	0	7.47707	3		0	1
30090	2012-08-29	309	2013-06-13	non-resuppressed	288	0	72	0	4.52019			0
63670	2013-01-02	81050	2013-06-03	non-resuppressed	152	1	28	1				3
5970	2013-04-29			non-resuppressed		1	27.3183	0	3.17864	1	409	0	1
3087	2013-05-21	3601	2013-08-22	non-resuppressed	93	0	46	1	4.3833	1		3	1
58500	2013-06-04	3929	2013-08-15	non-resuppressed	72	0	13	0	8.98563	1		0	1
970	2013-05-02	138	2013-08-06	non-resuppressed	96	1	46.3518	0				0
194500	2012-12-03	55760	2013-04-10	non-resuppressed	128	1	13.7823	0				0
69500	2012-06-13	6172	2012-10-25	non-resuppressed	134	0	12.2108	0	1.31964	2		3	1
311300	2012-12-18	635000	2013-04-09	non-resuppressed	112	0	32	1	0.616016	4	66	3	1
824	2013-05-06	988	2013-08-08	non-resuppressed	94	1	30.8419	0	0.709103	1	119	1	1
5142	2012-10-15	84400	2013-08-06	non-resuppressed	295	1	30.7789	0	1.89459	2	237	0	1	yes
80500	2012-05-31	23850	2013-01-17	non-resuppressed	231	1	47.2444	0	1.1499	1		0	1
72900	2012-11-21	224000	2013-03-13	non-resuppressed	112	1	35.2882	0	2.30253	3	41	0	1	yes
2310	2013-02-20			non-resuppressed		1	48	1	2.56537	1	153	3	1
7955	2012-10-11	115400	2013-01-17	non-resuppressed	98	1	13.4812	0				0
18080	2012-09-27	126600	2013-01-03	non-resuppressed	98	0	14.0096	0				0
5070	2012-10-11	25990	2013-05-02	non-resuppressed	203	1	62.7762	0	3.24162	1		0	1	yes
171000	2012-07-04	306000	2013-03-19	non-resuppressed	258	0	16.1451	0				0
4052	2012-12-11	3917	2013-08-08	non-resuppressed	240	0	15.0609	0	6.99247			0		yes
17800	2013-03-18	2543	2013-06-26	non-resuppressed	100	0	5	1				3
247600	2012-08-29	55250	2013-08-08	non-resuppressed	344	0	48.6598	0	1.0705	2		0	1
3962	2012-11-06	97800	2013-05-16	non-resuppressed	191	1	36.6188	0	2.04791	2		0	1	yes
218	2012-08-02	4958	2013-01-21	non-resuppressed	172	1	46	1	8.16427	3		3	1
5925	2012-05-15	1912	2012-10-23	non-resuppressed	161	1	15.9261	0	4.82409	3	113	0	1
65390	2012-11-13	4926	2013-04-23	non-resuppressed	161	1	25	1				3
53810	2012-08-20	22970	2012-12-17	non-resuppressed	119	0	4.52019	0	1.61807	1		0	1
3149	2013-03-21	56900	2013-07-11	non-resuppressed	112	0	4.3258	0				0		yes
3959	2013-01-24	125150	2013-08-06	non-resuppressed	194	1	41.5852	0	0.728268	1	236	0	1	no
105000	2013-01-15	461350	2013-06-11	non-resuppressed	147	1	56	1	3.89049	3		3	1
95150	2012-12-04	1922500	2013-06-04	non-resuppressed	182	1	2.47228	0	2.1848	2		0	1	yes
20020	2013-02-04	5110	2013-05-16	non-resuppressed	101	1	38	1	4.7091	1		3	1
16170	2012-11-05	1820	2013-04-08	non-resuppressed	154	1	29.1581	0	7.46886	2	157	0	1	yes
4872	2012-08-23	41610	2013-02-21	non-resuppressed	182	0	30.0753	0	2.66667	1		0	1
42660	2012-12-11	335300	2013-05-16	non-resuppressed	156	0	54	1	2.68036	4	124	3	1
23300	2012-06-07	657	2013-04-03	non-resuppressed	300	1	29.0376	0	3.19781	2		0	1
427	2012-09-26	12910	2013-04-11	non-resuppressed	197	1	29.1253	0	0.810404	2	589	0	1
818	2013-07-24			non-resuppressed		0	7	0				0
2287		385		non-resuppressed		1	46.0041	0	2.12457	1		0	1
25250	2013-03-20	76850	2013-08-20	non-resuppressed	153	0	33	1	3.45517	4	241	3	1
29050	2013-01-14	12370	2013-05-06	non-resuppressed	112	0	7.47433	0	2.31622	2		0	1	yes
268700	2013-04-11	61150	2013-07-11	non-resuppressed	91	0	31.6742	0	1.55784	1		3	1
140	2013-01-23	89300	2013-04-03	non-resuppressed	70	0	12.5832	0	1.95483	1		3	1	yes
57040	2012-11-06	44025	2013-02-11	non-resuppressed	97	0	14	0	0.996578	1		3	1	yes
7927	2013-03-01	5135	2013-06-03	non-resuppressed	94	1	31	1	3.62765	1		3	1
19960	2012-11-29	17380	2013-05-06	non-resuppressed	158	0	12	1	7.1102			3	1
736	2013-02-21	37295	2013-07-02	non-resuppressed	131	0	17.0869	0	3.66872	2	263	0	1	yes
5470	2013-01-28	39190	2013-05-06	non-resuppressed	98	0	60	0	2.69952	1	167	0	1	no
8385	2013-01-02	1695	2013-08-01	non-resuppressed	211	1	44	1				3
41090		173900		non-resuppressed		1	42.7734	0	7.2115	1		0	1
18610	2013-05-16			non-resuppressed		1	17	1		1		3	1
2755	2013-04-15			non-resuppressed		1	46	1	7.14305	1		3	1
35170	2012-11-07	321750	2013-02-06	non-resuppressed	91	1	51	0	7.16769	1		0	1	yes
14065	2013-02-05	315850	2013-05-20	non-resuppressed	104	1	7	1				3
99300	2013-03-19			non-resuppressed		1	22.9131	0		1		0	1
210	2013-04-04	176	2013-07-04	non-resuppressed	91	0	73.6454	0	1.87817	2	210	0	1
52760	2012-08-09	408000	2013-04-04	non-resuppressed	238	0	23.2115	0				0
100100	2013-07-16			non-resuppressed		0	46	0	2.73785			3	1
24250	2013-03-12	252	2013-08-07	non-resuppressed	148	0	7	1	4.8104	3		3	2
9110	2013-02-12	101250	2013-05-20	non-resuppressed	97	0	14	1	2.89391	2		3	1
11080	2012-05-15	28235	2013-02-19	non-resuppressed	280	1	44.4381	0	1.64271	1		3	1
68770	2013-01-16	81030	2013-04-10	non-resuppressed	84	1	40	1	3.23888	2		3	1
179300	2013-02-05	11895	2013-06-26	non-resuppressed	141	0	44.0712	0	1.81793	1		0	1	yes
26650	2012-09-13	91000	2013-01-07	non-resuppressed	116	1	49.7577	0	3.52635	2	88	0	1
4365	2013-01-07	913	2013-08-21	non-resuppressed	226	0	8.51472	0	6.77892	2	788	0	1	yes
103400	2013-02-20	189350	2013-06-18	non-resuppressed	118	1	37	1	4.71458	2		3	1
17170	2012-11-06	40010	2013-08-26	non-resuppressed	293	0	44.4189	0				0
68280	2013-03-01	7050	2013-06-03	non-resuppressed	94	1	55	1	4.95003	2		3	1
134000	2012-07-05	379000	2013-03-04	non-resuppressed	242	0	45.5086	0	2.8063	3		0	1
107	2013-06-19			non-resuppressed		1	16	0	0.421629	1		3	1
260600	2013-02-25	656000	2013-05-21	non-resuppressed	85	0	35	0	1.12526	1		0	1	yes
1770	2013-03-18	408	2013-06-13	non-resuppressed	87	0	34	1	2.77344	2	395	3	1
884	2012-06-07	3588	2013-03-01	non-resuppressed	267	1	47.0034	0	1.27036	2		0	1
2950	2012-05-28	73250	2013-05-21	non-resuppressed	358	0	63.6632	0	5.66735	1	318	3	1
15600	2012-10-04	161950	2013-02-20	non-resuppressed	139	1	31	1	2.07255	4		3	1
232	2013-01-17	209	2013-08-07	non-resuppressed	202	0	14	1	7.95619	2		3	1
634	2012-12-18	705	2013-06-27	non-resuppressed	191	1	35	1	2.51335	3		3	1
2327	2013-01-17	69300	2013-05-16	non-resuppressed	119	1	5.4976	0	3.62218	1		0	1	yes
7570	2013-01-31	3576	2013-07-04	non-resuppressed	154	1	22	1	1.15811	1	274	3	1
4270	2012-09-27	96690	2012-12-13	non-resuppressed	77	1	33.1964	0				0
86700	2013-04-03	2768500	2013-06-03	non-resuppressed	61	0	35	1	4.73648	2		3	1
8895	2013-02-25	117000	2013-06-18	non-resuppressed	113	0	45	1	4.99658	2		3	1
5480	2013-06-06	91600	2013-08-15	non-resuppressed	70	0	18	1	0.459959	1	465	3	1
21570	2012-10-15	603000	2013-03-18	non-resuppressed	154	1	47	1	3.29363	3		0	1
426	2012-10-15	691	2013-06-11	non-resuppressed	239	0	30.8912	0				0		yes
15290	2013-04-10	23125	2013-07-09	non-resuppressed	90	1	30	1				3
20100	2013-01-23			non-resuppressed		1	22	1	0.553046	3	897	3	1
4655	2012-10-29			non-resuppressed		0	7.75359	0	2.25599	1		0	1	no
108800	2012-08-16	141000	2013-03-06	non-resuppressed	202	0	37.3634	0				0
507000	2012-06-11	152500	2012-09-13	non-resuppressed	94	1	55.4415	0	3.55921	1	154	0	1
76390	2012-12-10	24395	2013-06-26	non-resuppressed	198	0	42	0	2.72964	1	38	0	1	yes
102	2012-07-11	119	2013-01-21	non-resuppressed	194	1	36.2738	0	2.37919	1		0	1
4149	2013-01-30	28425	2013-05-15	non-resuppressed	105	1	52.0794	0	2.06982	3	220	3	1	yes
4763	2012-12-10	78900	2013-05-20	non-resuppressed	161	0	14	1	3.84942	4		3	1
12890	2012-08-21	14310	2013-01-07	non-resuppressed	139	0	5	0	3.54278	1		0	1
720	2013-04-03			non-resuppressed		1	22	1	1.03491	1		3	1
3210	2013-02-21	116	2013-04-23	non-resuppressed	61	1	29.9247	0	0.867899	1	645	0	1
2550	2012-06-11	24020	2012-12-03	non-resuppressed	175	1	31.8795	0	1.52225	2		0	1
6445	2013-02-18	638	2013-05-16	non-resuppressed	87	1	14	0	2.73785	3	206	3	1	yes
42240	2013-03-25			non-resuppressed		1	30	1	3.98083	1	463	3	1
1015	2013-01-10	222	2013-07-15	non-resuppressed	186	1	14.0534	0	5.21287	1		0	1	yes
4189	2012-12-12	23035	2013-06-06	non-resuppressed	176	1	50	1	4.90897	2	211	3	1
15900	2013-03-18	3536	2013-07-15	non-resuppressed	119	1	8	1	5.26489	2		3	1
796000	2013-03-18	38045	2013-06-11	non-resuppressed	85	1	35.9617	0	0.47091	2		0	1
4614	2012-12-13	4642	2013-08-08	non-resuppressed	238	0	34	0	3.7399	1		0	1	yes
1347	2012-09-25	47100	2013-03-05	non-resuppressed	161	0	13.0157	0	6.16838	2	589	0	1
349	2013-02-21	651	2013-05-20	non-resuppressed	88	1	24	1	3.22793	1		3	1
601500	2013-02-18	195600	2013-07-25	non-resuppressed	157	0	37	1	5.45654	1		3	1
80710	2012-10-01	9845	2013-06-24	non-resuppressed	266	1	29	1	4.36687	4		3	1
4857	2012-08-02	114100	2013-01-10	non-resuppressed	161	1	6.6694	0	5.84805	1	1305	0	1
1080	2012-07-30	23700	2013-03-27	non-resuppressed	240	1	33.0185	0	2.37372	2		0	1
812	2012-10-18	5874	2013-01-08	non-resuppressed	82	0	5.3744	0				3		yes
1108000	2013-01-10	245650	2013-06-10	non-resuppressed	151	1	22	1	1.24846	4		3	1
40000	2012-06-21			non-resuppressed		1	22.7105	0	1.37988	1		0	1
1568	2013-01-14	3740	2013-05-07	non-resuppressed	113	1	22	1	5.89733	2		0	1
6935	2012-10-02	25900	2013-03-13	non-resuppressed	162	1	38.4066	0	0.977413	1	252	0	1	yes
12400	2012-08-02	32590	2013-01-10	non-resuppressed	161	0	35	0	1.02396	1	50	3	1
81900	2013-04-10	8200	2013-07-08	non-resuppressed	89	0	54	1	4.23546	2		3	1
190000	2013-01-29	68550	2013-06-04	non-resuppressed	126	0	79.3758	0	2.27242	1		0	1	yes
5938	2013-01-16	115	2013-07-05	non-resuppressed	170	1	20	1				3
2585	2012-05-09	9985	2013-03-06	non-resuppressed	301	1	32.6735	0	0.960986	2		3	1
2799	2012-09-17	329	2013-05-30	non-resuppressed	255	1	43.54	0	6.26694	2	239	0	1
154	2013-03-06	164850	2013-07-31	non-resuppressed	147	0	40	1	8.9117	1		3	1
758300	2013-03-05	62500	2013-07-11	non-resuppressed	128	0	17.5633	0	2.39836	1		0	1	no
870	2012-12-03	318	2013-08-14	non-resuppressed	254	0	36.4107	0	2.40931	3		0	1	yes
19800	2012-10-09	18110	2013-01-03	non-resuppressed	86	1	28	1	1.31691	1		3	1
6390	2013-03-18	39335	2013-07-01	non-resuppressed	105	1	43	1	7.43053	3		3	1
33400	2012-07-12	73900	2013-04-03	non-resuppressed	265	1	27.7536	0	1.24572	1		3	1
1719	2013-03-01	6350	2013-06-06	non-resuppressed	97	1	35	1	0.309377	3	355	3	1
113450	2013-05-02	1304	2013-08-08	non-resuppressed	98	0	5	1	2.61465	1	882	3	1
959	2013-05-13	39535	2013-08-20	non-resuppressed	99	1	39	1	1.25667	3	104	3	1
9980	2013-05-15	147	2013-08-15	non-resuppressed	92	0	7	0	0.632444	1	113	0	1
13120	2013-03-04			non-resuppressed		0	9.40999	0	7.83299	1		0	1	yes
112	2013-01-31	141	2013-08-15	non-resuppressed	196	0	31	1	6.46133	1	240	3	1
1444	2013-02-13	105	2013-07-30	non-resuppressed	167	1	38	1	2.69952	2	420	3	1
5450	2012-06-14	4574	2012-09-11	non-resuppressed	89	1	56.4517	0	2.26694	1	573	0	1
265	2013-03-26	6225	2013-08-19	non-resuppressed	146	1	34	1	4.96099	2	137	3	1
51470		211		non-resuppressed		1	33	1	1.09788	1		3	1
9224	2012-09-25	4751	2013-06-25	non-resuppressed	273	1	30.3929	0	5.2512	3		0	1
8770	2013-05-13			non-resuppressed		0	28.7502	0	1.54689	3		0	1
160	2013-05-30	378	2013-08-23	non-resuppressed	85	0	11	1	8.65982	3		3	1
20730	2013-01-30	439850	2013-06-12	non-resuppressed	133	0	13	1	6.8282	3		3	1
497700	2013-03-05			non-resuppressed		1	49	0				3		yes
23300	2012-07-09	238000	2013-03-18	non-resuppressed	252	1	28.7967	0	0.919918	3	46	0	1
11230	2013-03-01	509500	2013-07-09	non-resuppressed	130	1	9	1	0.835045	3	1114	3	1
2708	2013-05-13	272	2013-08-12	non-resuppressed	91	1		1	3.08008	2		3	1
1042	2012-10-29	2143	2013-01-28	non-resuppressed	91	0	48.8268	1	6.93224	3		3	1
1111	2012-12-06	705	2013-04-08	non-resuppressed	123	1	31.948	0				0		yes
2418	2013-01-14	322	2013-06-19	non-resuppressed	156	1	3	1	2.20123	2		3	1
52450	2013-02-07	105000	2013-06-05	non-resuppressed	118	0	31.8385	0				0		yes
4110	2012-07-30	3985	2012-11-05	non-resuppressed	98	0	43.0637	0	3.06366	2		0	1
1351	2013-02-12	11750	2013-08-20	non-resuppressed	189	0	34	1	3.4141	3		3	1
5305	2013-04-11			non-resuppressed		0	19	1	6.19302	3		3	1
256	2012-12-19	297	2013-08-06	non-resuppressed	230	0	18	1	5.84257			3
942500	2013-06-17			non-resuppressed		0	37.3662	0	2.14374	2		0	1
10410	2013-01-29	1316	2013-08-14	non-resuppressed	197	1	16	1	4.99384	2		0	1
226700	2012-12-18	5035	2013-07-30	non-resuppressed	224	1	36	1				3
1028	2012-10-18	300	2013-03-26	non-resuppressed	159	1	30.7953	0	2.51608	1	845	0	1	yes
76870	2012-09-18	137800	2013-02-19	non-resuppressed	154	1	2.77344	0				0
118900	2013-02-11	17630	2013-05-13	non-resuppressed	91	0	44.4134	0	1.00753	2		0	1	yes
445	2012-11-13	573	2013-08-08	non-resuppressed	268	1	43	0	2.62286	2		0	1	yes
22260	2012-08-06	17000	2013-03-14	non-resuppressed	220	0	33.4292	0	5.55236	2	293	0	1
56300	2012-05-09	703	2012-09-05	non-resuppressed	119	1	9.68925	0	5.82615	3		3	1
1383	2013-01-29			non-resuppressed		1	41.0787	0				0		yes
189150	2013-05-07	6115	2013-08-07	non-resuppressed	92	1	35	1	7.52909	1	431	3	1
18300	2012-06-28			non-resuppressed		0	47.0719	0	3.51266	3		0	1
291850	2013-02-04			non-resuppressed		1	31	1	2.36824	2	525	3	1
561500	2013-05-22			non-resuppressed		0	15	1	4.14237	3		3	1
14825	2013-05-13	1127	2013-08-13	non-resuppressed	92	1	40.501	0	1.12799	3		0	1
250	2013-07-11			non-resuppressed		1	35	1	7.80287	2		3	1
12920	2013-03-26	183450	2013-07-25	non-resuppressed	121	1	32.6379	0	1.63176	3		0	1
87700	2013-02-26	19600	2013-06-11	non-resuppressed	105	1	30	1	2.89391	1	318	3	1
9188	2012-08-27	144900	2013-06-11	non-resuppressed	288	0	9.06502	0	3.94524	1		0	1
542	2012-10-02	374000	2013-03-12	non-resuppressed	161	1	28.7091	0	5.05955	3		0	1
7577	2013-01-16	41515	2013-05-02	non-resuppressed	106	0	11	1	3.21697	2		3	1
28000	2012-06-14	57950	2013-02-05	non-resuppressed	236	1	32.3614	0	1.83984	2		3	1
9000000	2013-05-21			non-resuppressed		0	4	1				3
6664	2013-01-22	4114	2013-07-24	non-resuppressed	183	0	45	1	6.0178	3		3	1
2641500	2013-05-15			non-resuppressed		1	29	1	0.479124	1	664	3	1
4530	2013-04-03	3247	2013-07-24	non-resuppressed	112	1	6	0	1.51129	2		0	1
250150		61200		non-resuppressed		0	73	1	4.95825	3	92	3	1
335000	2012-06-14	21600	2012-09-10	non-resuppressed	88	0	8.1588	0				3
35300	2013-03-19	92750	2013-06-11	non-resuppressed	84	0	10	1	7.33744	1		3	1
1750	2013-04-08	4637	2013-07-01	non-resuppressed	84	1	32	1	2.141	2		3	1
622000	2013-02-19	136300	2013-08-20	non-resuppressed	182	0	35	0	1.3744	2		3	1	yes
17120	2013-02-05	2090	2013-05-06	non-resuppressed	90	1	31	1	2.83368	1		3	1
11775	2013-07-18			non-resuppressed		0	55.0527	0	5.36893	1		0	1
12970	2012-08-06	683	2012-12-11	non-resuppressed	127	1	31.8604	0				0
71900	2012-07-30	104700	2013-01-10	non-resuppressed	164	1	5.56058	0				0
49575	2013-05-06	19010	2013-08-15	non-resuppressed	101	0	13	1	7.92882			3
20490	2013-02-06	7915	2013-06-04	non-resuppressed	118	0	26	1	2.51061	3		3	1
398	2013-02-07	100	2013-05-06	resuppressed	88	1	29	1	2.63381	3	560	3	1
272	2013-02-25	100	2013-06-24	resuppressed	119	0	36	1	2.64476	2	199	3	1
33200	2012-07-05	100	2013-01-21	resuppressed	200	1	30.5079	0	1.13073	3	292	0	1
1479	2013-01-22	100	2013-06-11	resuppressed	140	0	44	1	3.90965	3		3	1
3956	2012-08-13	100	2013-02-21	resuppressed	192	1	25.6153	0	1.64819	2		0	1
1407	2013-01-31	100	2013-07-03	resuppressed	153	0	14.8282	0	5.30869	2	511	0	1	yes
113	2013-02-04	100	2013-06-24	resuppressed	140	0	9.06776	0	1.71389	1		0	1	yes
262	2012-08-20	100	2013-02-13	resuppressed	177	1	31.2936	0				0
1074000	2013-03-12	7070	2013-06-10	resuppressed	90	0	41	1	3.13484	3	842	3	1
390	2013-04-15	100	2013-07-15	resuppressed	91	1	34	1	3.94251	1	969	3	1
2653	2012-09-27	100	2013-01-17	resuppressed	112	0	72.7392	0	1.15537	3		0	1
3110	2013-04-09	100	2013-07-12	resuppressed	94	0	42	1	3.29637	3	323	3	1
6727	2013-03-25	100	2013-08-12	resuppressed	140	0	33	1	0.843258	2	330	3	1
181500	2013-04-09	100	2013-08-26	resuppressed	139	1	29.6427	0	3.59754	1		3	1
18605	2013-05-29	100	2013-08-19	resuppressed	82	1	31	1	2.705	3	210	3	1
264	2012-12-20	100	2013-04-03	resuppressed	104	1	74	1	3.77823	2		3	1
13700	2012-06-05	100	2013-08-08	resuppressed	429	0	7.42505	0				3
695000	2013-02-14	100	2013-04-30	resuppressed	75	0	9	1	1.62902	2		3	1
135	2013-05-20	100	2013-08-26	resuppressed	98	1	29	1	4.99932	3	319	3	1
1250	2013-03-19	100	2013-06-17	resuppressed	90	0	8.18617	0	1.60712	1	906	0	1	yes
3620	2012-05-10	100	2012-09-13	resuppressed	126	1	49.2129	0				3
314	2013-01-10	100	2013-06-11	resuppressed	152	1	46.0452	0	3.27995	3		0	1	yes
21690	2013-02-11	100	2013-06-17	resuppressed	126	0	43	1	6.66393	2		0	1
60670	2012-09-20	100	2013-01-22	resuppressed	124	0	15.6961	0	1.02396	1	222	0	1
21635	2013-02-12	100	2013-07-11	resuppressed	149	0	62	1	5.78234	3		3	1
69380	2013-03-01	100	2013-07-24	resuppressed	145	1	6	1				3
4857	2013-05-13	100	2013-08-14	resuppressed	93	1	37	1	4.88433	2		3	1
41400	2013-05-02	100	2013-08-14	resuppressed	104	1	10.3326	0	6.67214			0
13910	2013-01-22	100	2013-06-11	resuppressed	140	1	37	1	4.58042	2		3	1
657000	2013-02-07	100	2013-05-30	resuppressed	112	0	13	1				3
32560	2012-09-11	100	2013-06-11	resuppressed	273	1	33.6099	0	1.68652	3	667	0	1
3560	2012-06-28	100	2012-11-01	resuppressed	126	1	36.9281	0	4.25462	2		0	1
23690	2013-02-05	100	2013-07-10	resuppressed	155	1	27	1	0.780287	2	137	3	1
228800	2012-08-06	444	2012-11-12	resuppressed	98	1	29.8727	0	1.99316	3		0	1
402100	2012-12-18	3630	2013-03-19	resuppressed	91	1	50	1	1.83984	1		3	1
361700	2013-05-27	100	2013-07-31	resuppressed	65	1	45	1	3.28816	3		3	1
868	2013-03-01	100	2013-07-03	resuppressed	124	1	7	1	3.28816	3		3	1
1202	2013-04-11	100	2013-07-09	resuppressed	89	0	40.6407	0				0
11930	2013-05-15	100	2013-07-19	resuppressed	65	1	19	1				3
112500	2012-08-28	100	2013-05-02	resuppressed	247	1	58.6557	0				0
107	2013-03-25	100	2013-07-23	resuppressed	120	1	38	1	7.46064	1		3	2
205	2013-05-16	100	2013-08-12	resuppressed	88	1	42	1	2.15195	2		3	1
40285	2013-02-11	100	2013-06-05	resuppressed	114	1	41	1				3
375200	2013-02-21	100	2013-06-26	resuppressed	125	1	14.256	0	1.04312	3	98	0	1	yes
3014	2013-04-16	100	2013-08-20	resuppressed	126	0	48	1	5.67009	2		3	1
12770	2013-01-17	100	2013-04-15	resuppressed	88	1	45.6181	0	4.85147	2		0	1	no
14670	2013-04-09	100	2013-08-13	resuppressed	126	0	41.2704	0	3.10746	3		0	1
144000	2013-03-07	100	2013-06-24	resuppressed	109	1	59	1	4.03012	2		3	1
1065500	2013-05-13	100	2013-08-08	resuppressed	87	0	45	1	4.53936	2		3	1
170700	2013-03-25	100	2013-08-06	resuppressed	134	0	13	0	2.51061	3		0	1
9130	2012-11-12	100	2013-01-15	resuppressed	64	1	46.4367	0	0.974675	1		0	1	yes
878	2013-05-13	100	2013-08-07	resuppressed	86	0	47	1	6.6256	1	328	3	1
49500		100		resuppressed		1	28	1	7.43053	1		3	1
2793	2013-06-19	100	2013-08-22	resuppressed	64	0	53	1	3.26352	1		3	1
9085	2012-11-14	100	2013-02-12	resuppressed	90	1	50.8857	0	2.31348	4		0	1	yes
1704	2012-08-06	100	2013-01-17	resuppressed	164	1	33.4127	0	3.25257	1	430	0	1
16260	2013-04-11	100	2013-07-18	resuppressed	98	1	40	1	5.96851	4		3	1
28250	2012-05-09	100	2012-07-11	resuppressed	63	1	5.91102	0	4.62149	3		3	1
4118	2013-05-14	100	2013-08-20	resuppressed	98	0	42	1	7.64134	3		3	1
7325		100		resuppressed		1	42	0	3.12663	1	322	3	1
126	2012-05-07	100	2013-02-18	resuppressed	287	1	43.885	0	2.00958	2		3	1
55870	2012-09-26	100	2013-07-11	resuppressed	288	0	50	1	2.52977	2		3	1
196		100		resuppressed		1	33	0	1.58795	2		0	1
2079	2013-03-07	100	2013-05-30	resuppressed	84	1	38	1	3.04997	2	578	3	1
8125	2013-02-05	100	2013-06-05	resuppressed	120	1		1	2.705	1		3	1
287000	2013-03-14	100	2013-05-30	resuppressed	77	1	2.57358	0				0		yes
2751	2012-11-29	100	2013-08-01	resuppressed	245	1	5	1				3
8195	2013-04-29	100	2013-07-23	resuppressed	85	1	24	1				3
131700	2013-03-21	100	2013-08-22	resuppressed	154	1	50	1	5.90828	1	233	3	1
316500	2013-05-06	100	2013-08-06	resuppressed	92	0	39.2115	0	0.72553	2	20	0	1
281	2013-05-28	100	2013-08-09	resuppressed	73	1	29	1	0.687201	3		3	1
171000	2012-08-01	100	2013-01-03	resuppressed	155	1	35.7317	0	1.51403	3	177	0	1
13795	2013-02-20	100	2013-07-01	resuppressed	131	0	4	1	0.476386	3	604	3	1
1581	2013-01-29	100	2013-04-15	resuppressed	76	1	40	1	2.94593	1		3	1
36900	2013-02-13	100	2013-07-04	resuppressed	141	1	34.0205	0	1.19097	3	722	3	1	yes
41800	2013-03-01	100	2013-07-02	resuppressed	123	1	22	1	2.97878	3		3	1
1000000	2013-01-31	4437	2013-06-20	resuppressed	140	0	43.7426	0	0.618754	2		0	1	yes
912	2013-04-04	100	2013-07-03	resuppressed	90	1	63	1	7.22793	1	150	3	1
660	2013-02-12	100	2013-06-12	resuppressed	120	0	45	1	5.53593	1		3	1
1714	2013-02-26	100	2013-06-11	resuppressed	105	1	29.5825	0	1.10883	1	452	0	1	yes
679	2013-01-17	100	2013-04-18	resuppressed	91	0	62	1		2		3	1
24230	2012-11-05	100	2013-06-05	resuppressed	212	0	7.92882	0				0		no
43040	2012-09-13	100	2013-02-18	resuppressed	158	0	61.2567	0				0
206	2012-05-23	100	2012-10-29	resuppressed	159	1	25.9849	0	1.28953	2		0	1
139	2012-12-13	100	2013-05-02	resuppressed	140	0	9.5989	0	2.20123	4		0	1	no
411200	2013-04-16	100	2013-07-17	resuppressed	92	1	28	1	1.11157	2	122	3	1
1069	2013-01-30	100	2013-04-29	resuppressed	89	1	39	1	5.86721	1	961	3	1
3785	2012-09-10	100	2013-04-15	resuppressed	217	0	38.1821	0	3.29637	1	532	0	1
381800	2013-05-06	100	2013-08-21	resuppressed	107	0	33.3963	0	2.67762	1		3	1
22520	2012-12-11	100	2013-07-01	resuppressed	202	0	12	0	7.89322			0		yes
1484	2012-09-11	100	2013-01-31	resuppressed	142	1	49.2485	0	1.07598	1		0	1
8718	2013-01-28	100	2013-05-02	resuppressed	94	0	19	1	2.75154	3		3	1
26060	2013-01-29	100	2013-05-29	resuppressed	120	1	52	1	3.27173	1		3	1
1180	2012-11-15	100	2013-04-29	resuppressed	165	1	35.8713	0	1.08145	1		0	1	no
2725	2013-02-20	100	2013-07-31	resuppressed	161	1	70	1	6.78439	2		3	1
899	2012-07-12	100	2013-04-23	resuppressed	285	1	31.7947	0	2.03696	2		0	1
999	2013-03-21	100	2013-07-30	resuppressed	131	0	33	1	6.07803	2		3	1
6026	2013-01-07	100	2013-05-02	resuppressed	115	0	35	1	1.33333	3	38	3	1
10590	2013-05-15	100	2013-08-19	resuppressed	96	1	34	1	2.77344	1	560	3	1
77830	2012-08-27	100	2013-03-05	resuppressed	190	1	38.3436	0	8.54757	2		0	1
118600	2013-05-17	100	2013-08-12	resuppressed	87	1	26	1	1.04038	1	524	3	1
1693	2013-02-14	100	2013-06-12	resuppressed	118	1	31	1				0
279	2013-05-23	100	2013-08-15	resuppressed	84	0	50.5572	0	0.602327	1	393	0	1
98810	2013-03-05	100	2013-06-04	resuppressed	91	1	29	1	0.974675	2	344	3	1
74430	2013-01-02	100	2013-05-21	resuppressed	139	0	38	1	6.43669	3	283	3	1
514	2012-05-08	100	2013-02-25	resuppressed	293	1	42.6721	0				3
12060	2012-10-30	100	2013-04-22	resuppressed	174	0	46	1	3.89049	2	10	3	1
1131	2013-04-15	100	2013-07-15	resuppressed	91	1	38	1	3.2334	1		3	1
9020	2013-02-20	100	2013-08-07	resuppressed	168	0	33	1	2.36003			3	1
508	2012-06-04	100	2012-11-05	resuppressed	154	0	36.7474	0	1.20465	2	451	0	1
3353	2013-05-21	100	2013-08-15	resuppressed	86	1	42	1	6.20945	3		3	1
2775	2013-04-23	100	2013-07-17	resuppressed	85	1	30	1	0.511978	1	446	3	1
2730	2012-05-31	100	2013-06-18	resuppressed	383	1	42.4312	0	3.436	2		0	1
123650	2013-04-30	100	2013-07-26	resuppressed	87	1	26	1	0.498289	2	468	3	1
1434	2013-05-02	100	2013-08-15	resuppressed	105	0	14.1191	0				0
24600	2013-03-13	100	2013-06-18	resuppressed	97	0	6.40657	0	2.33539	3		0	1	yes
25370	2013-01-31	140	2013-08-08	resuppressed	189	1	48	1	4.44901	1		3	1
323000	2012-06-06	100	2012-10-29	resuppressed	145	0	53.0623	0	1.78234	2		1	1
365	2013-05-02	100	2013-07-04	resuppressed	63	0	26.3491	0	1.36345	1		0	1
73500	2012-05-08	100	2012-10-15	resuppressed	160	0	12	1	6.37919	3		3	1
38700	2012-07-10	166	2012-10-04	resuppressed	86	1	28.1396	0	2.37919	3		0	1
311100	2013-03-04	100	2013-05-22	resuppressed	79	1	34.2752	0	2.9076	2		0	1	yes
183	2013-04-22	100	2013-08-12	resuppressed	112	0	30	1	1.17728	4	46	3	1
185100	2013-03-07	100	2013-07-01	resuppressed	116	0	49.588	0	2.26146	3		0	1	yes
424750	2013-02-06	100	2013-05-02	resuppressed	85	0	58.3135	0				3		yes
70200	2013-05-16	100	2013-08-20	resuppressed	96	1	42.5353	0	3.89322	1		3	1
5935	2012-05-10	100	2013-01-22	resuppressed	257	0	53.4073	0	3.0527	2		3	1
32970	2013-03-11	100	2013-06-17	resuppressed	98	0	30	1	6.37645	3		3	1
1123	2012-09-17	100	2013-03-11	resuppressed	175	1	27.0034	0	3.38502	1	678	0	1
922000	2013-03-27	100	2013-07-17	resuppressed	112	1	40.5558	0	1.60986	2		0	1
151	2013-02-11	100	2013-05-16	resuppressed	94	1	28	1	3.17591	2	507	0	1
1319	2012-11-15	100	2013-02-18	resuppressed	95	1	37	1	5.2731	1	629	0	1
110	2013-05-21	100	2013-08-22	resuppressed	93	0	29.3854	0	0.750171	1	335	0	1
10140	2013-03-05	100	2013-06-25	resuppressed	112	1	35.8549	0	0.785763	4	168	0	1	yes
17300	2012-05-31	100	2013-03-06	resuppressed	279	1	41	1	2.02875	2		3	1
367000	2012-05-09	100	2012-08-01	resuppressed	84	0	13.2567	0	0.996578	2		3	1
20800	2012-07-04	100	2012-11-21	resuppressed	140	1	33.3388	0				0
134000	2012-07-16	100	2012-10-31	resuppressed	107	0	38.3874	0	1.06776	3		0	1
400	2013-05-07	100	2013-08-15	resuppressed	100	1	34	1	1.86174	2	335	3	1
5840	2012-10-03	100	2013-04-15	resuppressed	194	1	35.1951	0	7.00068	3	221	3	1	no
11190	2013-02-18	100	2013-05-21	resuppressed	92	1	24	0	1.7796	3		3	1	yes
266	2013-03-06	100	2013-07-03	resuppressed	119	1	38	1	3.96988	3		3	1
376	2012-06-28	100	2012-09-13	resuppressed	77	0	49.2758	0	1.88364	1	275	0	1
103300	2012-10-01	100	2013-04-04	resuppressed	185	1	34.1875	0	1.37988	3		0	1	yes
137	2013-06-04	100	2013-08-15	resuppressed	72	0	68.4216	0	3.33744	3		0	1
74580	2012-08-28	100	2013-03-04	resuppressed	188	1	31.6112	0	1.7577	1		0	1
910	2013-03-18	100	2013-07-16	resuppressed	120	1	37	1	7.77002	2		3	1
1971000	2013-05-27	100	2013-08-22	resuppressed	87	0	65	0	0.572211	1		3	1
11720	2013-05-13	100	2013-08-14	resuppressed	93	1	31	1	0.594114	1	310	3	1
518	2013-01-03	100	2013-04-04	resuppressed	91	0	28.2327	0	3.37303	3		0	1	yes
33830	2012-10-08	100	2013-08-06	resuppressed	302	1	20	1	1.50582	2		3	1
812	2013-01-17	100	2013-04-18	resuppressed	91	0	44	1	2.95414	2		3	1
927	2013-05-02	100	2013-08-27	resuppressed	117	1	53.3333	0	1.59617	2		0	1
103600	2012-11-28	100	2013-03-25	resuppressed	117	1	37.4812	0				3		yes
212	2013-01-30	100	2013-05-14	resuppressed	104	0	23	1	0.747433	3	281	3	1
35630	2013-01-17	100	2013-06-13	resuppressed	147	0	18	1	7.57837	3		3	1
49345	2013-02-14	100	2013-06-25	resuppressed	131	1	31	1	4.98836	3	918	3	1
117000	2012-06-19	100	2013-02-12	resuppressed	238	0	28.7584	0	2.68309	2	464	3	1
1531000	2013-03-25	100	2013-06-25	resuppressed	92	1	17	1	3.96441	1		3	1
16100	2012-07-12	100	2013-07-01	resuppressed	354	1	36.3696	0	0.887064	1	406	3	1
695	2013-05-14	100	2013-08-12	resuppressed	90	1	33	1	3.83299	3		3	1
666	2013-03-25	100	2013-06-26	resuppressed	93	0	43	1	1.18001	3	160	3	1
86000	2012-06-04	100	2012-09-04	resuppressed	92	0	39.4223	0				3
49560	2013-01-21	100	2013-05-15	resuppressed	114	1	24	1	3.44969	2		3	1
148	2012-07-10	100	2013-03-06	resuppressed	239	1	61.922	0	1.71937	3	269	0	2
7220	2012-08-02	100	2013-03-07	resuppressed	217	1	32.668	0	2.80356	3		0	1
32000	2012-08-13	100	2012-12-12	resuppressed	121	1	37.0103	0				0
140000	2012-05-08	976	2012-09-27	resuppressed	142	1	26.4203	0	1.57153	2		3	1
253	2013-02-13	100	2013-05-16	resuppressed	92	0	63	1	6.51608	1	230	3	1
199500	2013-03-21	100	2013-06-13	resuppressed	84	1	11	1	5.79329	3		3	1
80770	2012-10-31	100	2013-02-04	resuppressed	96	1	26.2012	1	0.925394	1		0	1
674400	2013-03-07	100	2013-07-30	resuppressed	145	0	71	0	0.284736	1		0	1	no
167900	2013-02-19	100	2013-06-05	resuppressed	106	1	40	1	6.74333	2	309	3	1
1334	2013-04-10	100	2013-08-12	resuppressed	124	0	50	1	6.30527	3	419	3	1
39480	2013-01-22	100	2013-06-03	resuppressed	132	0	30	0	1.51129	1		0	1	yes
1020000	2013-04-04	532	2013-07-16	resuppressed	103	1	39	1	6.46133	3		3	1
3488	2013-01-31	100	2013-05-31	resuppressed	120	1	35	1	3.07187	3	345	3	1
7710	2012-05-30	100	2013-02-06	resuppressed	252	0	35	1	2.75975	3	198	3	1
18640	2013-01-21	100	2013-04-29	resuppressed	98	1	48	1	5.72485	1	459	3	1
216500	2013-03-25	100	2013-06-17	resuppressed	84	0	8	1	3.61944	2		3	1
213	2013-03-12	100	2013-07-31	resuppressed	141	0	16.1917	0	2.71869	1		0	1	yes
17690		100		resuppressed		1	15	1	2.31896	2		3	1
767	2013-02-18	100	2013-07-01	resuppressed	133	1	40	1	3.56194	2		3	1
3960	2013-03-14	100	2013-06-06	resuppressed	84	1	32.2163	0	2.58727	1		0	1	yes
14660	2013-05-13	100	2013-08-08	resuppressed	87	0	47	1	5.20739	1		3	1
2486	2013-03-01	100	2013-07-02	resuppressed	123	1	28	1	3.1321	1		3	1
34160	2013-03-07	100	2013-06-12	resuppressed	97	1	39.1786	0	0.544832	2	328	0	1	no
7670000	2012-05-18	100	2013-06-04	resuppressed	382	0	18	1		4	272	1	1
218	2012-07-30	100	2013-02-20	resuppressed	205	1	48.4326	0	6.47228	1	937	0	1
24600	2013-03-13	100	2013-05-29	resuppressed	77	1	32	0	6.07803	4		3	1	yes
2035	2013-01-10	100	2013-07-24	resuppressed	195	0	43	1	0.80219	3	336	3	1
31300	2012-07-11	100	2012-10-04	resuppressed	85	0	41.8672	0	3.85489	3		0	1
74900	2013-01-29	100	2013-06-12	resuppressed	134	0	33.1362	0	0.892539	2	355	0	1	yes
12160	2013-02-06	100	2013-07-15	resuppressed	159	0	34	1	3.31554	2		3	1
194600	2012-10-10	100	2013-03-06	resuppressed	147	1	19.0637	0	0.818617	1	365	0	1	no
1965	2013-02-19	100	2013-06-18	resuppressed	119	0	57	1				3
30700	2012-05-09	100	2012-08-20	resuppressed	103	0	34.3901	0	0.791239	3		3	1
899	2012-08-28	100	2013-03-12	resuppressed	196	1	30.6557	0	2.49144	1		0	1
588	2012-09-24	100	2013-02-20	resuppressed	149	1	37.7303	0	1.18275	1	487	0	1
630	2013-03-26	100	2013-07-18	resuppressed	114	0	12	0	5.72758	1		0	1
96920	2013-03-11	100	2013-05-20	resuppressed	70	1	22	1		2		3	1
148	2012-10-09	100	2013-07-02	resuppressed	266	0	60.6489	0	3.19781	1		0	1	yes
24760	2012-08-07	100	2013-01-29	resuppressed	175	1	34.3053	0	1.9165	3		0	1
50000	2012-08-13	100	2012-12-11	resuppressed	120	1	28.6078	0	1.21834	2		0	1
40010	2012-10-03	100	2013-06-11	resuppressed	251	1	35.2772	0	1.44011	1		0	1	yes
35660	2013-05-13	100	2013-08-15	resuppressed	94	1	21.2047	0	0.594114	1	396	0	1
34240	2013-03-05	152	2013-07-09	resuppressed	126	1	28.5339	0				0		yes
23900	2013-03-07	100	2013-06-20	resuppressed	105	1	44.9008	0	4.98836	2		0	1	yes
2670	2012-07-31	100	2013-03-25	resuppressed	237	0	38.0616	0	1.48665	2		0	1
2830	2012-07-12	100	2013-01-31	resuppressed	203	1	36.4435	0	5.3306	1	177	0	1
6500		100		resuppressed		1	50	1	4.56674	3		3	1
1461	2013-01-29	100	2013-06-24	resuppressed	146	1	29.1006	0	2.73238	1	405	0	1	yes
6330	2012-05-10	100	2012-07-26	resuppressed	77	0	39.603	0	1.46201	3		3	1
16170	2013-01-21	100	2013-08-06	resuppressed	197	1	36.9035	0	2.23135	1		0	1	no
4846	2013-02-18	100	2013-06-03	resuppressed	105	1	50	1	5.51677	4	442	3	1
120700	2012-12-05	100	2013-03-07	resuppressed	92	1	59	1	7.80014	2	73	3	1
6405	2012-05-08	100	2013-07-15	resuppressed	433	1	28	1	2.83641	3		3	1
412	2012-11-12	100	2013-03-04	resuppressed	112	1	31	1	3.51814	3		3	1
30835	2013-05-15	100	2013-08-15	resuppressed	92	0	28	1	2.43669	1		3	1
5098	2013-01-17	100	2013-07-10	resuppressed	174	1	39	1	2.42026	2		3	1
289	2013-02-18	100	2013-07-23	resuppressed	155	1	44	1	1.85352	1		3	1
1587	2013-03-25	100	2013-06-24	resuppressed	91	1	36	1	2.00958	4		3	1
10600	2012-05-09	100	2012-07-16	resuppressed	68	1	29.9658	0	0.996578	1		3	1
1197	2013-01-16	100	2013-07-23	resuppressed	188	0	34	1	4.83231	1		3	1
1220	2012-05-29	100	2013-08-15	resuppressed	443	0	5.11157	0	1.45654	3		0	1
55250		100		resuppressed		1	42.5051	0				0
358	2012-09-17	100	2013-04-11	resuppressed	206	1	39.9589	0	2.37098	1		0	1
450	2013-04-11	100	2013-07-12	resuppressed	92	1	11.2991	0	6.09719	1		0	1
11380	2013-01-24	100	2013-07-18	resuppressed	175	0	44	1	5.14168	3		0	1
216	2012-09-25	100	2013-02-20	resuppressed	148	1	37.0787	0	1.62355	3	1027	0	1
197300	2013-04-11	100	2013-07-30	resuppressed	110	0	28.5229	0	0.736482	1	239	0	1
2077	2012-11-08	100	2013-08-15	resuppressed	280	1	40.3121	0				0		no
1276	2012-11-29	100	2013-05-22	resuppressed	174	1	24.1944	0	1.16632	1		0	1	no
39300	2012-08-02	100	2012-11-22	resuppressed	112	1	42.5845	0	2.34086	2		0	1
6290	2013-03-13	100	2013-06-26	resuppressed	105	1	44	1	3.98631	2		3	1
1147	2012-09-24	100	2013-03-11	resuppressed	168	1	29.9357	0	2.94867	1	372	0	1
426	2012-11-26	100	2013-03-27	resuppressed	121	1	47.1869	0	3.26626	1	492	0	1	yes
5910	2013-01-21	100	2013-05-20	resuppressed	119	1	36	1	6.96783	3		3	1
80750	2013-03-25	100	2013-07-25	resuppressed	122	0	5	1	2.66393	2		3	1
888300	2013-03-25	100	2013-07-31	resuppressed	128	1	34.3628	0	5.13073	1	564	0	1
20650	2013-01-24	100	2013-07-25	resuppressed	182	1	54.3573	0	1.11157	1		0	1	yes
2730	2012-07-31	100	2013-02-04	resuppressed	188	1	44.9227	0	1.79603	3		0	1
104500	2013-01-17	100	2013-06-19	resuppressed	153	1	28	1	1.21561	2	327	3	1
348	2013-03-25	100	2013-08-12	resuppressed	140	0	40	1	5.13347	1	246	3	1
692	2013-03-18	100	2013-07-23	resuppressed	127	1	46.2642	0	2.51882	1	308	0	1	yes
1060	2012-11-20	100	2013-02-11	resuppressed	83	1	25.7303	0	1.63176	2	407	0	1	no
10080	2013-01-07	100	2013-07-08	resuppressed	182	1	37.2731	0	3.42779	2	592	0	1	yes
234	2013-04-18	100	2013-08-26	resuppressed	130	1	52	1	4.79945	2		3	1
2434	2013-04-30	100	2013-08-01	resuppressed	93	1	31.9863	0	2.4668	1		0	1
904	2013-05-14	100	2013-07-29	resuppressed	76	1	54.256	0	5.1937	4		0	1
10580	2013-05-16	100	2013-08-22	resuppressed	98	1	33.0075	0	0.736482	1	314	0	1
563	2012-12-10	100	2013-05-13	resuppressed	154	0	48	1	6.45311	2		3	1
576600	2012-08-07	100	2013-07-03	resuppressed	330	0	33.4565	0	4.82683	1	77	0	1
103	2013-04-08	100	2013-08-08	resuppressed	122	0	28	1	1.74127	3		3	1
2840	2012-05-09	100	2013-02-25	resuppressed	292	1	43.7974	0	1.93566	1	874	3	1
30140	2012-12-19	100	2013-05-16	resuppressed	148	1	53	1	7.83847	2		3	1
2174	2012-12-05	100	2013-04-11	resuppressed	127	1	65	1	5.50034	2		3	1
3118	2013-02-18	100	2013-06-18	resuppressed	120	1	33	0	0.506502	1	370	0	1	yes
10300	2013-03-27	100	2013-08-08	resuppressed	134	1	33	1	3.26078	1		3	1
1300	2012-07-31	100	2013-01-24	resuppressed	177	0	18.0068	0	3.26899	3		0	1
232000	2012-06-25	100	2013-08-14	resuppressed	415	0	54.3381	0	3.69336	1		3	1
36745	2013-02-11	100	2013-07-18	resuppressed	157	1	26	1	1.69473	3		3	1
604	2012-09-26	100	2012-12-18	resuppressed	83	1	48.9035	0				0
4460	2012-05-29	100	2013-06-13	resuppressed	380	1	13.2402	0	2.91034	1		3	1
63660	2013-04-15	100	2013-08-26	resuppressed	133	1	52	1	2.49144	2	225	3	1
107	2013-06-03	100	2013-08-15	resuppressed	73	0	10.5845	0	1.24572	3		0	1
129	2013-05-20	100	2013-08-22	resuppressed	94	0	41.4839	0	0.837782	3	192	0	1
342	2012-11-22	100	2013-03-21	resuppressed	119	1	21.0595	0				0		no
424	2013-02-25	100	2013-05-21	resuppressed	85	1	32.8405	0	6.49144	3	453	0	1	yes
95920	2013-01-28	100	2013-04-15	resuppressed	77	0	39.2553	0	1.12526	1		0	1	yes
15960	2013-04-15	100	2013-07-15	resuppressed	91	1	26.1246	0	1.25941	1		0	1
262900	2013-03-21	1084	2013-07-11	resuppressed	112	1	20	0	1.59343	2		0	1	yes
410	2013-01-10	100	2013-04-11	resuppressed	91	0	58.026	0	1.12799	1		0	1	yes
62790	2013-03-25	100	2013-06-25	resuppressed	92	1	53	1	6.26146	1		3	1
791	2012-09-27	100	2013-03-04	resuppressed	158	1	41.8836	0				0
51770	2012-10-09	100	2013-05-16	resuppressed	219	1	29.5825	0				0		no
1110	2012-06-04	100	2013-01-14	resuppressed	224	1	49.5387	0	1.50856	2	194	0	1
507000	2013-02-14	100	2013-06-13	resuppressed	119	1	27	1				3
1775	2013-02-04	100	2013-06-03	resuppressed	119	1	23.6715	0	1.81246	1	489	0	1	yes
486000	2012-08-01	100	2012-10-31	resuppressed	91	0	36	1				3
370	2013-02-12	100	2013-08-12	resuppressed	181	0	41	1	6.16838	1		3	1
1951	2013-05-16	100	2013-08-19	resuppressed	95	1	44	1	5.40999	3	469	3	1
548	2013-03-07	100	2013-07-09	resuppressed	124	1	50	1	3.83573	2		3	1
325	2013-05-27	100	2013-08-06	resuppressed	71	1	66.4011	0				0
43570	2013-05-13	100	2013-08-13	resuppressed	92	1	64	0	1.71663	2		0	1
1620	2012-05-15	100	2012-09-04	resuppressed	112	1	53.7741	0	6.03422	3		0	1
13490	2013-03-26	100	2013-06-20	resuppressed	86	1	52	1	2.75975	3		3	1
3398	2012-11-12	100	2013-02-07	resuppressed	87	1	7	0	2.66393	2		3	1	yes
13170	2013-02-26	100	2013-05-27	resuppressed	90	0	31	1	3.2115	1		3	1
296	2013-02-04	100	2013-06-05	resuppressed	121	1	55	1	4.49555	2		3	1
700000	2013-03-27	100	2013-06-03	resuppressed	68	0	49	1	4.1232	1	328	3	1
680	2013-03-19	100	2013-08-08	resuppressed	142	0	5.0705	0	3.33196	3	962	0	1	yes
1083		100		resuppressed		1	50.245	0	6.78166	3		0	1
348	2012-05-31	100	2013-05-22	resuppressed	356	1	52.7283	0	7.24162	3		0	1
122600	2012-10-15	100	2013-01-16	resuppressed	93	1	30.8501	0	0.988364	2		0	1	no
4851	2013-04-11	100	2013-07-11	resuppressed	91	1	3.17043	0	1.05407	1	372	0	1
49600	2012-11-28	100	2013-05-15	resuppressed	168	1	26	1	1.13073	3		1	1
308	2013-01-16	100	2013-06-26	resuppressed	161	0	10	1	4.9473	3		3	1
307200	2013-03-26	100	2013-07-15	resuppressed	111	1	58.2313	0				3
836	2013-02-25	100	2013-06-20	resuppressed	115	0	29	1	1.54689	1		3	1
298	2012-08-01	100	2013-01-16	resuppressed	168	0	52.5832	0	1.72211	1	505	0	1
432	2013-03-01	100	2013-05-27	resuppressed	87	0	50	1	2.53525	1	426	3	1
2850000	2012-07-05	218	2013-06-06	resuppressed	336	0	43.0116	0				0
1326	2013-02-12	100	2013-05-13	resuppressed	90	0	40	1	5.91923	2	389	3	1
360750	2013-05-23	100	2013-08-15	resuppressed	84	0	46	0	3.1321	2		0	1
6094	2013-03-11	100	2013-07-17	resuppressed	128	0	29	1	2.9295	2		3	1
271	2012-10-09	100	2013-02-12	resuppressed	126	1	33.0185	0	1.83984	1	455	0	1	yes
393000	2012-07-25	100	2013-01-10	resuppressed	169	1	45.6099	0				0
47680	2012-08-08	100	2012-11-19	resuppressed	103	0	44.9911	0	4.75291	3	60	0	1
2490	2012-07-09	100	2013-06-17	resuppressed	343	1	38.0917	0	1.40999	1		0	1
112600	2012-08-30	100	2013-08-01	resuppressed	336	1	38.7269	0				0
1401	2013-04-15	100	2013-08-06	resuppressed	113	0	43	1	2.27515			3	1
584	2012-12-13	100	2013-04-08	resuppressed	116	1	31.7125	0	3.54825	3	466	3	1	yes
3232	2013-01-28	100	2013-07-23	resuppressed	176	0	35	1	2.43121	3		3	1
5716	2012-11-13	100	2013-04-23	resuppressed	161	1	36.2136	0	1.33881	2		0	1	yes
876	2013-03-07	100	2013-08-01	resuppressed	147	1	50	1	3.92882	2		3	1
1020	2012-09-17	100	2013-06-24	resuppressed	280	1	26.9322	0	0.533881	2	450	0	1
11535	2012-05-24	100	2013-01-22	resuppressed	243	1	39.7919	0	4.96372	3	280	0	1
1204000	2012-09-04	100	2013-01-31	resuppressed	149	0	12	1	3.41136	3	215	3	1
5285	2013-05-02	100	2013-08-08	resuppressed	98	1	22.3518	0	0.95551	2		0	1
292	2013-01-22	100	2013-06-17	resuppressed	146	1	43	1	3.52088	2		3	1
131	2013-05-20	100	2013-08-22	resuppressed	94	0	36	1	2.31348	2		3	1
209	2012-11-15	100	2013-07-18	resuppressed	245	1	29	0	2.53251	1		0	1	no
246	2013-04-15	100	2013-07-11	resuppressed	87	1	53	1	2.77892	1	600	3	1
548	2013-03-07	100	2013-08-06	resuppressed	152	1	59	0	0.903491	1		0	1	yes
589	2012-06-25	100	2013-04-08	resuppressed	287	0		1	1.46475	4		3	1
2460000	2013-03-18	100	2013-07-18	resuppressed	122	0	32	1	1.95483	2	479	3	1
705	2013-03-14	100	2013-06-10	resuppressed	88	1	25	1	5.02396	1		3	1
8010	2012-08-16	100	2012-12-05	resuppressed	111	1	63.6222	0				0
349	2013-03-21	100	2013-07-25	resuppressed	126	1	44	1	5.73306	2		3	1
695	2012-05-14	100	2013-02-20	resuppressed	282	1	53	1	3.94524	3	381	3	1
57660	2013-03-11	100	2013-07-08	resuppressed	119	0	3	1	3.24983	1		3	1
376	2012-09-20	100	2013-06-04	resuppressed	257	1	36.7201	0	4.61602	1		0	1
205200	2013-02-12	100	2013-08-05	resuppressed	174	1	32	1	3.21697	1		3	1
242	2013-01-22	100	2013-05-29	resuppressed	127	1	49	1	6.92129	3		3	1
10100		100		resuppressed		1	38.9678	0	4.15606	2		0	1
7876		100		resuppressed		1	38.924	0	1.80151	3	265	1	1
2125	2013-02-04	100	2013-05-20	resuppressed	105	1	37	0	2.68036	3		0	1	yes
1648	2013-04-30	100	2013-08-06	resuppressed	98	1	28	1				3
13880	2012-11-23	100	2013-06-24	resuppressed	213	1	32	1	2.86105	3	44	3	1
145200	2013-01-14	100	2013-05-13	resuppressed	119	1	2	1	1.73854	3		3	1
50640	2012-11-13	100	2013-04-09	resuppressed	147	1	51.3128	0				3		yes
197	2012-08-20	100	2013-01-16	resuppressed	149	0	17.5168	0	1.50856	2		0	1
144	2013-04-18	100	2013-07-16	resuppressed	89	0	43.8987	0	1.32786	1	206	0	1
1550	2013-04-02	100	2013-06-26	resuppressed	85	1	36	1	5.40452	3		3	1
94000	2013-02-25	100	2013-06-24	resuppressed	119	1	33.3251	0				0		yes
210	2012-10-30	100	2013-01-22	resuppressed	84	1	50.2752	0	1.76044	2		0	1	yes
61800	2013-04-29	100	2013-07-30	resuppressed	92	0	47	1	6.81725	1		3	1
360	2012-10-15	100	2013-04-23	resuppressed	190	1	28.6954	0	1.40999	1	377	0	1	yes
176000	2013-03-19	100	2013-06-13	resuppressed	86	1	33	1	4.0219	1	183	3	1
232	2013-05-06	100	2013-08-08	resuppressed	94	1	38	0	0.668036	2		0	1
87530	2013-01-22	100	2013-06-17	resuppressed	146	1	28	1	3.94798	2		3	1
204	2012-07-17	100	2013-04-22	resuppressed	279	1	59.8932	0	2.85284	1		0	1
39040	2013-03-05	100	2013-06-19	resuppressed	106	0	2.54346	0				0		yes
140700	2013-01-21	100	2013-04-16	resuppressed	85	0	47	1	2.86653	3		3	1
14725	2013-05-02	100	2013-08-08	resuppressed	98	0	46	1	5.25667	2		3	1
25920	2013-01-16	100	2013-05-23	resuppressed	127	0	21	1	4.38877	2		3	1
96320	2013-03-21	100	2013-07-10	resuppressed	111	0	32	1	2.78166	1		3	1
12990	2012-12-11	100	2013-04-03	resuppressed	113	0	32	1	3.82752	4		3	1
25920	2012-09-12	100	2013-05-13	resuppressed	243	1	54.2587	0				0
7045	2012-11-21	100	2013-03-01	resuppressed	100	0	56	1	1.83984	2	295	3	1
28640	2013-03-05	121	2013-07-04	resuppressed	121	0	49	0	3.06366	2		0	1	yes
25010	2013-01-14	100	2013-08-05	resuppressed	203	1	25	1	4.84326	3		3	1
29120	2012-11-12	100	2013-04-15	resuppressed	154	0	52.3422	0	1.81246	3		0	1	yes
519	2012-05-14	100	2012-08-08	resuppressed	86	0	36.0767	0	3.65777	3	366	0	1
335	2013-01-17	100	2013-05-21	resuppressed	124	0	24.9254	0	1.09514	1	214	0	1	yes
4800	2012-07-04	100	2013-02-14	resuppressed	225	1	44.2519	0	1.30322	2		0	1
257	2012-12-19	100	2013-07-04	resuppressed	197	1	44	1	4.95003	1	732	3	1
14790	2012-12-05	100	2013-07-03	resuppressed	210	1	31	1	2.29979	1	214	3	1
162	2013-03-06	100	2013-06-06	resuppressed	92	1	48	1	3.52635	2	430	3	1
15200	2012-06-18	100	2012-12-27	resuppressed	192	1	51.8412	0	7.87132	3	440	0	1
236	2012-08-20	100	2012-10-29	resuppressed	70	1	37.4483	0	1.47023	2		0	1
2117	2013-05-14	100	2013-08-08	resuppressed	86	1	52	1	4.44353	1		3	1
2600	2012-06-19	100	2013-03-06	resuppressed	260	0	45.9466	0	3.11567	2		3	1
6240	2013-05-02	100	2013-07-29	resuppressed	88	1	40	1	6.59548	1		3	1
11205	2013-02-26	100	2013-05-22	resuppressed	85	1	60	1	5.76865	2		3	1
457500	2013-02-18	100	2013-06-13	resuppressed	115	0	34	1	0.736482	3	51	3	1
25820		100		resuppressed		1	34.0397	0				0
303200	2013-02-04	100	2013-08-06	resuppressed	183	1	31.5592	0	1.45106	1		0	1	no
913	2013-04-11	100	2013-08-06	resuppressed	117	0	46	0	6.13552	1		0	1
5175	2012-08-30	100	2013-06-06	resuppressed	280	0	14.4257	0	5.92471	1		0	2
1551	2013-04-16	100	2013-08-15	resuppressed	121	1	39	1	6.45585	3		3	1
587	2012-09-10	100	2013-01-10	resuppressed	122	0	38.653	0	7.36208	1	327	0	1
53630	2012-12-19	100	2013-05-27	resuppressed	159	0	2	1	2.09172	2		3	1
411	2012-08-09	100	2013-05-30	resuppressed	294	0	52.6051	0	1.03491	1	526	0	1
321	2013-04-03	100	2013-06-11	resuppressed	69	1	36	1	5.34428	1	447	3	1
389	2013-04-30	100	2013-07-29	resuppressed	90	1	29	1	2.79535	1	590	3	1
384	2013-06-06	100	2013-08-07	resuppressed	62	1	39	1	8.20534	1		3	1
1851	2013-05-13	100	2013-08-08	resuppressed	87	1	31	1	4.21355	1		3	1
1031	2012-12-06	100	2013-06-03	resuppressed	179	1	48	0	1.46201	3		0	1	yes
296	2013-02-04	100	2013-08-01	resuppressed	178	1	40	1				3
301000	2012-07-17	1352	2013-05-15	resuppressed	302	0	29.3799	0	1.82067	2		0	1
7474	2012-11-05	100	2013-03-06	resuppressed	121	0	28	1	2.41205	2		3	1
4929	2013-01-10	100	2013-05-02	resuppressed	112	1	42	1	5.36893	2		3	1
39700	2013-03-06	100	2013-08-08	resuppressed	155	0	46	1	4.65982	3	324	3	1
983	2012-05-15	100	2013-06-03	resuppressed	384	0	33	1	3.16222	3		3	1
47530	2012-09-13	100	2013-02-12	resuppressed	152	1	51.4497	0	0.889802	1	357	0	1
17110	2013-01-23	100	2013-04-22	resuppressed	89	1	27.3374	0	0.766598	3	437	0	1	yes
210	2013-02-11	100	2013-07-25	resuppressed	164	1	2.45311	0	1.21834	2	2268	0	1	yes
297	2012-07-30	100	2013-03-01	resuppressed	214	0	54.5462	0	1.38809	1	382	0	1
29230	2012-11-28	100	2013-05-29	resuppressed	182	1	23.8905	0	1.81793	1		0	1	no
68370	2013-04-16	100	2013-08-08	resuppressed	114	1	34	1	6.80082	1		3	1
659	2012-06-11	100	2013-08-20	resuppressed	435	1	39.5264	0	7.03354	1		0	1
4281	2012-10-16	100	2013-01-15	resuppressed	91	0	40.2793	0				0		yes
27470	2013-04-12	100	2013-07-03	resuppressed	82	1	14	1	6.84736	3		3	1
40090	2013-01-23	100	2013-08-22	resuppressed	211	0	26.1465	0	1.41821	2		0	1	yes
39040	2013-05-13	100	2013-08-19	resuppressed	98	1	45	1	3.90965	3	572	3	1
5938	2013-01-03	100	2013-05-13	resuppressed	130	1	10.0342	0	2.80082	1		0	1	yes
2272	2013-02-05	100	2013-08-08	resuppressed	184	1	46.9897	0	2.6475	3		3	1	yes
54400	2013-05-20	100	2013-08-20	resuppressed	92	1	41	1	3.28542	3		3	1
110500	2012-10-31	100	2013-03-04	resuppressed	124	1	25	1	6.55715	3	188	3	1
2340	2012-10-11	100	2013-05-13	resuppressed	214	1	32.1314	0	1.62902	1		0	1	no
1227	2013-02-14	100	2013-06-17	resuppressed	123	1	34.1766	0	1.02122	1	359	0	1	yes
4422	2012-08-15	100	2013-07-17	resuppressed	336		7.90418	0				0
12830	2013-04-15	100	2013-07-23	resuppressed	99	1	35.6851	0	5.05407	1		0	1
113550		100		resuppressed		1	50.8994	0	2.05613	1		0	1
191	2012-11-05	100	2013-02-11	resuppressed	98	0	36.5585	0	1.10883	2		0	1	yes
8848	2012-10-15	100	2013-05-15	resuppressed	212	1	30	1	1.87817	3	89	0	1
668	2012-11-21	100	2013-03-01	resuppressed	100	1	35.3018	0				0		no
20700	2013-04-03	100	2013-07-24	resuppressed	112	0	49	0	3.16769	2		0	1
2865	2013-01-22	100	2013-05-29	resuppressed	127	1	44	1	5.13347	2		3	1
270	2012-10-01	100	2013-07-09	resuppressed	281	1	24	1				3
3822		100		resuppressed		0	10.3628	0				0
556	2013-03-05	100	2013-06-06	resuppressed	93	0	65.9466	0	0.750171	2	451	0	1	no
2315	2012-05-14	100	2012-09-05	resuppressed	114	1	5.75496	0				0
97450	2013-05-15	100	2013-08-12	resuppressed	89	0	32	1	1.65366	1	349	3	1
134	2013-03-04	100	2013-07-01	resuppressed	119	1	33.3224	0	0.99384	2	162	0	1	yes
807	2013-05-28	100	2013-08-22	resuppressed	86	0	42	1	2.52156	3		3	1
2360	2013-03-20	100	2013-06-26	resuppressed	98	0	50	1	0.594114	2		3	1
25640	2012-11-22	100	2013-03-06	resuppressed	104	0	58.9706	0	4.03012	3		0	1	yes
50600		100		resuppressed		0	44.7392	1	1.16359	1		3	1
27540	2012-11-12	100	2013-05-16	resuppressed	185	0	53.2758	0	3.47707	2	284	0	1	yes
19800	2013-03-06	100	2013-07-24	resuppressed	140	0	42	1	3.58932	4	381	3	1
39300	2013-05-13	100	2013-08-13	resuppressed	92	0	50	1	6.01232	2	701	3	1
4580	2012-06-13	100	2012-12-12	resuppressed	182	0	38.6749	0	0.996578	2		0	1
1265	2013-05-15	100	2013-08-26	resuppressed	103	1	33	1	2.99247	3	506	3	1
37220	2012-10-19	100	2013-01-10	resuppressed	83	0	37	1	3.64682	3	335	3	1
1089	2012-12-18	100	2013-08-08	resuppressed	233	0	30.8802	0	0.87885	3	51	0	1	no
151000	2013-04-09	100	2013-07-09	resuppressed	91	0	43	1	8.00821	3	313	3	1
1301	2013-05-30	100	2013-08-22	resuppressed	84	1	43	1	4.29843	2		3	1
580	2012-06-26	100	2013-02-14	resuppressed	233	1	12.0301	0	3.11567	3		0	1
5420	2013-02-05	100	2013-05-06	resuppressed	90	1	40	1	4.82683	1		3	1
154500	2013-03-04	100	2013-07-11	resuppressed	129	0	45.6756	0				0		yes
145300	2013-05-02	100	2013-08-08	resuppressed	98	0	33	1	5.46749	3		3	1
207	2012-08-28	100	2013-04-29	resuppressed	244	1	34.4969	0	1.18275	2		0	1
373	2013-03-25	100	2013-06-20	resuppressed	87	1	37	1	3.2553	1	250	3	1
4432	2013-03-21	100	2013-06-24	resuppressed	95	1	4	1	3.12936	3		3	1
519200	2013-03-25	100	2013-06-04	resuppressed	71	0	44.5914	0	0.550308	1	386	0	1
245150	2013-05-14	100	2013-08-27	resuppressed	105	1	45	1	2.3217	3		3	1
1500	2013-03-01	100	2013-05-29	resuppressed	89	0	45	1	6.96235	1		3	1
183	2013-01-14	100	2013-04-08	resuppressed	84	1	11.373	0				0		yes
