# Supplementary material for: Factors Associated with Virological Failure and Suppression after Enhanced Adherence Counselling, in Children, Adolescents and Adults on Antiretroviral Therapy for HIV in Swaziland
Source: PLoS One. 2015 Feb 19;10(2):e0116144. doi: 10.1371/journal.pone.0116144 (PMC4335028; doi:10.1371/journal.pone.0116144)
Supplement: S2 Dataset — (XLS) [file pone.0116144.s003.xls]

## Sheet: Sheet1
labid	HealthFacility	typefac	date	ViralLoadcopiesml	ViralLoadLog	sex	age	timeonart (years)	last_who	last_cd4	tb_active	treatmentline
N05070001	Tfokotani Clinic	PHC	19120	100	2	F	52.4025	1.64819	3		unknown	1
N05070002	Tfokotani Clinic	PHC	19120	100	2	F	55.5592	3.67693	2		unknown	1
N05070003	Tfokotani Clinic	PHC	19120	100	2	M	43.8193	1.16359	1		unknown	1
N05070004	Tfokotani Clinic	PHC	19120	100	2	F	46.1574	1.12526	1	491	unknown	1
N05070005	Tfokotani Clinic	PHC	19120	100	2	F	31.7618	2.65572	2	444	unknown	1
N05070006	Tfokotani Clinic	PHC	19120	100	2	F	55.9151	5.76318	3		unknown	1
N05070007	Gege Clinic	PHC	19120	126	2.10037	F	43.885	2.00958	2		unknown	1
N05070008	Gege Clinic	PHC	19120	100	2	F	32.2491	4.57769	4		unknown	1
N05070009	Gege Clinic	PHC	19120	100	2	F	40.7967	2.79808	3		unknown	1
N05070010	Gege Clinic	PHC	19120	100	2	F	38.2533	6.43395	3		unknown	1
N05070011	Gege Clinic	PHC	19120	100	2	M	39.0883	3.80561	4		unknown	1
N05070012	Gege Clinic	PHC	19120	100	2	F	37.755	2.88296	2		unknown	1
N05070013	Gege Clinic	PHC	19120	2335	3.36829	M	8.83504	2.78987	3		unknown	1
N05070014	Gege Clinic	PHC	19120	100	2	M	34.1492	5.64819	3		unknown	1
N05070015	Magubheleni Clinic	PHC	19120	100	2	F	26.7543	1.31417	2		unknown	1
N05070016	Magubheleni Clinic	PHC	19120	100	2	F	35.6222	4.52019	2		unknown	1
N05070019	Magubheleni Clinic	PHC	19120	100	2	F	20.8652	1.08966	1		unknown	1
N05070020	Magubheleni Clinic	PHC	19120	100	2	F	70.8501	1.62081	2		unknown	1
N05070021	Magubheleni Clinic	PHC	19120	100	2	F	71.833	5.30595	4		unknown	1
N05070022	Magubheleni Clinic	PHC	19120	100	2	F	39.8467	1.86995	2		unknown	1
N05070025	Magubheleni Clinic	PHC	19120	100	2	F	29.5743	1.85079	3		unknown	1
N05070027	Mashobeni Clinic	PHC	19120	100	2	F	28.5667	1.71937	1		unknown	1
N05070028	Mashobeni Clinic	PHC	19120	100	2	F	28.8268				unknown
N05070029	Mashobeni Clinic	PHC	19120	100	2	F	45.588	1.18001	1		unknown	1
N05070030	Mashobeni Clinic	PHC	19120	100	2	F	33.2019	2.48323	1		unknown	1
N05080002	Nhlangano Health Centre	SHF	19121	73500	4.86629	M	12	6.37919	3		unknown	1
N05080003	Nhlangano Health Centre	SHF	19121	6405	3.80652	F	28	2.83641	3		unknown	1
N05080007	Magubheleni Clinic	PHC	19121	100	2	F	43.3101	1.60438	1		unknown	1
N05080009	Gege Clinic	PHC	19121	140000	5.14613	F	26.4203	1.57153	2		unknown	1
N05080010	Gege Clinic	PHC	19121	100	2	F	57.514	1.33881	2		unknown	1
N05080011	Gege Clinic	PHC	19121	100	2	F	40.1643	2.98973	2		unknown	1
N05080012	Dwaleni Clinic	PHC	19121	514	2.71096	F	42.6721				unknown
N05090002	Tfokotani Clinic	PHC	19122	30700	4.48714	M	34.3901	0.791239	3		unknown	1
N05090004	Tfokotani Clinic	PHC	19122	28250	4.45102	F	5.91102	4.62149	3		unknown	1
N05090006	Tfokotani Clinic	PHC	19122	367000	5.56467	M	13.2567	0.996578	2		unknown	1
N05090007	Tfokotani Clinic	PHC	19122	10600	4.02531	F	29.9658	0.996578	1		unknown	1
N05090008	Zombodze Clinic	PHC	19122	2840	3.45332	F	43.7974	1.93566	1	874	unknown	1
N05090010	Zombodze Clinic	PHC	19122	56300	4.75051	F	9.68925	5.82615	3		unknown	1
N05090011	Zombodze Clinic	PHC	19122	54800	4.73878	F	48.6626	3.91239	3		unknown	1
N05090015	Zombodze Clinic	PHC	19122	2585	3.41246	F	32.6735	0.960986	2		unknown	1
N05100001	Magubheleni Clinic	PHC	19123	6330	3.8014	M	39.603	1.46201	3		unknown	1
N05100004	Magubheleni Clinic	PHC	19123	3620	3.55871	F	49.2129				unknown
N05100009	Gege Clinic	PHC	19123	5935	3.77342	M	53.4073	3.0527	2		unknown	1
N05100012	Nhlangano Health Centre	SHF	19123	9080	3.95809	M	57	2.64476	3	542	unknown	1
N05100013	Mashobeni Clinic	PHC	19123	100	2	F	55.3155				unknown
N05140001	Zombodze Clinic	PHC	19127	519	2.71517	M	36.0767	3.65777	3	366	no	1
N05140002	Zombodze Clinic	PHC	19127	100	2	F	47.8248	4.59685	3		no	1
N05140006	Zombodze Clinic	PHC	19127	100	2	F	57.7604	3.73443	2	359	no	1
N05140007	Zombodze Clinic	PHC	19127	2315	3.36455	F	5.75496				no
N05140009	Zombodze Clinic	PHC	19127	100	2	F	47.1704	1.24025	3		no	1
N05140010	Zombodze Clinic	PHC	19127	100	2	F	38.1711	4.50103	3		no	1
N05140012	Nhlangano Health Centre	SHF	19127	695	2.84198	F	53	3.94524	3	381	unknown	1
N05150001	Nhlangano Health Centre	SHF	19128	659250	5.81905	M	52		3		unknown	1
N05150002	Nhlangano Health Centre	SHF	19128	983	2.99255	M	33	3.16222	3		unknown	1
N05150003	Nhlangano Health Centre	SHF	19128	1960	3.29226	F	35	3.62491	4		active on treatment	1
N05150005	Nhlangano Health Centre	SHF	19128	10160	4.00689	F	44	4.21629	3	1098	unknown	1
N05150008	Dwaleni Clinic	PHC	19128	11080	4.04454	F	44.4381	1.64271	1		unknown	1
N05150009	Dwaleni Clinic	PHC	19128	100	2	M	7.00068				unknown
N05150010	Dwaleni Clinic	PHC	19128	100	2	F	56.3806				unknown
N05150014	Gege Clinic	PHC	19128	1620	3.20952	F	53.7741	6.03422	3		no	1
N05150015	Gege Clinic	PHC	19128	100	2	F	48.4682	2.43669	1		no	1
N05150016	Gege Clinic	PHC	19128	5925	3.77269	F	15.9261	4.82409	3	113	no	1
N05150019	Mashobeni Clinic	PHC	19128	100	2	F	33.3689	2.20671	1		unknown	1
N05150022	Magubheleni Clinic	PHC	19128	100	2	F	10.3491	1.0924	2		unknown	1
N05150023	Magubheleni Clinic	PHC	19128	100	2	F	29.7823	1.58522	1		unknown	1
N05150025	Gege Clinic	PHC	19128	100	2	F	40.1123	1.83984	1		no	1
N05150026	Gege Clinic	PHC	19128	100	2	M	33.5989	4.59959	3		no	1
N05150027	Gege Clinic	PHC	19128	100	2	F	38.5051	4.8898	2		no	1
N05150029	Gege Clinic	PHC	19128	100	2	M	33.9028	2.22313	3		no	1
N05180001	Nhlangano Health Centre	SHF	19131	7670000	6.8848	M	18		4	272	active on treatment	1
N05210001	Zombodze Clinic	PHC	19134	100	2	F	33.0869	1.06776	1		no	1
N05210003	Zombodze Clinic	PHC	19134	100	2	F	59.614	1.82888	2		no	1
N05210013	Nkwene Clinic	PHC	19134	100	2	F	30.3847	1.39083	1	565	no	1
N05210015	Nkwene Clinic	PHC	19134	100	2	F	59.7837	4.15332	1		no	1
N05220003	Tfokotani Clinic	PHC	19135	29150	4.46464	M	11.7481	4.02464	3		unknown	1
N05220004	Tfokotani Clinic	PHC	19135	100	2	F	37.9439	1.14716	2	348	no	1
N05220010	Ntshanini Clinic	PHC	19135	100	2	F	43.6797	6.16564	1		no	1
N05220012	Mahlandle Clinic	PHC	19135	100	2	F	27.2307	3.66051	3		unknown	1
N05220019	Gege Clinic	PHC	19135	100	2	F	36.6516	2.87748	3		no	1
N05220020	Gege Clinic	PHC	19135	100	2	F	63.54	4.52293	3		no	1
N05220021	Gege Clinic	PHC	19135	100	2	F	25.9713	4.22998	3		no	1
N05220022	Gege Clinic	PHC	19135	100	2	F	41.7796	3.07734	2		no	1
N05220028	Magubheleni Clinic	PHC	19135	100	2	F	35.3539	3.04723	2		no	1
N05220030	Mahlandle Clinic	PHC	19135	100	2	F	31.7262	2.51335	2		no	1
N05220032	Mahlandle Clinic	PHC	19135	100	2	F	29.9329				no
N05220033	Dwaleni Clinic	PHC	19135	100	2	M	65.4456	4.59959	2		active on treatment	1
N05220034	Dwaleni Clinic	PHC	19135	100	2	F	42.1109	1.71937	2		active on treatment	1
N05220035	Dwaleni Clinic	PHC	19135	100	2	F	19.896	1.91102	1		no	1
N05220036	Dwaleni Clinic	PHC	19135	100	2	M	54.3874				no
N05220037	Dwaleni Clinic	PHC	19135	100	2	F	43.8029	2.12183	2		no	1
N05220038	Dwaleni Clinic	PHC	19135	100	2	F	54.7817	4.27379	3		no	1
N05220039	Dwaleni Clinic	PHC	19135	100	2	F	34.7132	2.42847	2		no	1
N05220042	Nkwene Clinic	PHC	19135	100	2	F	70.9733	2.46954			no	1
N05220044	Mfishane Clinic	PHC	19135	100	2	F	47.3867				no
N05220045	Mfishane Clinic	PHC	19135	100	2	F	41.588	6.38467	4		no	1
N05220046	Mfishane Clinic	PHC	19135	100	2	F	8.21081	1.37988	1		no	1
N05220047	Dwaleni Clinic	PHC	19135	100	2	F	32.0246	3.66051	2	559	active on treatment	1
N05220048	Dwaleni Clinic	PHC	19135	100	2	F	64.564	6.60917	3		active on treatment	1
N05220049	Dwaleni Clinic	PHC	19135	5620	3.74974	F	28.5311	0.744695	1		no	1
N05230001	Zombodze Clinic	PHC	19136	100	2	F	39.8658	1.36345	3		no	1
N05230003	Zombodze Clinic	PHC	19136	100	2	F	24.063	2.37919	1		no	1
N05230005	Zombodze Clinic	PHC	19136	100	2	F	31.0226	0.251882	2		no	1
N05230006	Zombodze Clinic	PHC	19136	206	2.31387	F	25.9849	1.28953	2		no	1
N05230007	Zombodze Clinic	PHC	19136	100	2	M	44.2738	1.45654	2		unknown	1
N05230009	Zombodze Clinic	PHC	19136	100	2	F	7.60301	3.8193	3		no	1
N05230012	Tfokotani Clinic	PHC	19136	100	2	F	38.2642	1.81793	1	632	no	1
N05230013	Tfokotani Clinic	PHC	19136	100	2	F	41.3908	1.76591	1	455	no	1
N05230017	Mfishane Clinic	PHC	19136	100	2	F	28.7255	2.08624	1		no	1
N05240001	Dwaleni Clinic	PHC	19137	100	2	M	55.2444	5.20192	3		no	1
N05240002	Dwaleni Clinic	PHC	19137	100	2	M	63.603	5.75222	4		active on treatment	1
N05240003	Dwaleni Clinic	PHC	19137	100	2	M	63.0992	1.1718	2		no	1
N05240004	Dwaleni Clinic	PHC	19137	100	2	M	54.9487	1.74949	2		no	1
N05240005	Dwaleni Clinic	PHC	19137	874	2.94151	F	34.1164	1.74401	2	552	no	1
N05240007	Dwaleni Clinic	PHC	19137	100	2	F	34.2177	1.87817	3		no	1
N05240008	Dwaleni Clinic	PHC	19137	100	2	M	54.6201	6.07803	3		no	1
N05240009	Dwaleni Clinic	PHC	19137	100	2	F	50.7461	1.76318	1		no	1
N05240010	Dwaleni Clinic	PHC	19137	27950	4.44638	F	27.3922	1.11157	1		no	1
N05240012	Zombodze Clinic	PHC	19137	12150	4.08458	M	7.13484	0.462697	3		no	1
N05240013	Zombodze Clinic	PHC	19137	100	2	F	42.1081	2.51335	3		no	1
N05240015	Magubheleni Clinic	PHC	19137	100	2	F	32.6872	1.60986	3	732	no	1
N05240016	Magubheleni Clinic	PHC	19137	100	2	F	49.6208	4.73374	3	499	no	1
N05240019	Magubheleni Clinic	PHC	19137	11535	4.06202	F	39.7919	4.96372	3	280	no	1
N05240023	Magubheleni Clinic	PHC	19137	100	2	F	43.447	0.689938	1		active on treatment	1
N05240024	Mashobeni Clinic	PHC	19137	100	2	F	44.3942	2.35729	1		no	1
N05240025	Mashobeni Clinic	PHC	19137	100	2	F	23.8111	0.785763	1		no	1
N05240026	Mashobeni Clinic	PHC	19137	100	2	F	32.5613	2.69952	3		no	1
N05240028	Mashobeni Clinic	PHC	19137	100	2	F	49.1636	1.07324	1		no	1
N05240029	Mashobeni Clinic	PHC	19137	100	2	F	32.0246				no
N05240031	Nhletjeni Clinic	PHC	19137	100	2	M	42.7379	3.27995	1		unknown	1
N05240034	Nhletjeni Clinic	PHC	19137	100	2	F	46.4476	4.98563	3		active on treatment	1
N05240039	Mfishane Clinic	PHC	19137	100	2	F	46.1218				unknown
N05240040	Mfishane Clinic	PHC	19137	100	2	F	24.1369	1.42642	2		no	1
N05240044	Phunga Gvt Clinic	PHC	19137	100	2	F	40.3915	3.27447	1	521	no	1
N05240046	Gege Clinic	PHC	19137	100	2	M	37.1855	5.3525	4		no	1
N05240047	Dwaleni Clinic	PHC	19137	100	2	M	13.232				no
N05280001	Mahlandle Clinic	PHC	19141	100	2	F	51.6824				unknown
N05280003	Mahlandle Clinic	PHC	19141	100	2	F	36.7858	1.16085	1	296	unknown	1
N05280005	Nhletjeni Clinic	PHC	19141	100	2	F	30.6064	3.34565	1	704	no	1
N05280006	Nhletjeni Clinic	PHC	19141	100	2	F	36.0958	1.24298	1	466	unknown	1
N05280007	Nhletjeni Clinic	PHC	19141	100	2	F	42.423	1.35797	2		no	1
N05280008	Nhletjeni Clinic	PHC	19141	100	2	F	35.9507	2.83094	1	11	no	1
N05280009	Nhletjeni Clinic	PHC	19141	2950	3.46982	M	63.6632	5.66735	1	318	unknown	1
N05280020	Mfishane Clinic	PHC	19141	100	2	M	35.6194	2.01232	1		no	1
N05290002	Nhletjeni Clinic	PHC	19142	4460	3.64933	F	13.2402	2.91034	1		unknown	1
N05290008	Nkwene Clinic	PHC	19142	196	2.29226	F	26.4011	2.10814			no	1
N05290011	Nkwene Clinic	PHC	19142	100	2	F	59.0664	2.91034	1		no	1
N05290014	Nkwene Clinic	PHC	19142	100	2	M	41.4127	5.32512	1		no	1
N05290023	Dwaleni Clinic	PHC	19142	100	2	F	32.4463	1.77687	2		no	1
N05290024	Dwaleni Clinic	PHC	19142	100	2	F	46.3217	1.18549	3		no	1
N05290026	Dwaleni Clinic	PHC	19142	100	2	F	44.4271	1.70842	2		no	1
N05290027	Dwaleni Clinic	PHC	19142	100	2	M	38.4066	2.21766	1		no	1
N05290028	Zombodze Clinic	PHC	19142	100	2	F	37.2375	6.05339	3		no	1
N05290029	Zombodze Clinic	PHC	19142	100	2	F	46.9815				no
N05290030	Zombodze Clinic	PHC	19142	100	2	F	44.5503	2.18207	2		no	1
N05290031	Tfokotani Clinic	PHC	19142	100	2	F	48.8515	3.50719	3	700	no	1
N05290035	Mahlandle Clinic	PHC	19142	100	2	F	57.4867	1.70568	2		unknown	1
N05290044	Gege Clinic	PHC	19142	100	2	F	30.4805	1.23751	3		no	1
N05290049	Gege Clinic	PHC	19142	100	2	F	27.0938	2.51335	2		no	1
N05290050	Gege Clinic	PHC	19142	1220	3.08636	M	5.11157	1.45654	3		no	1
N05290051	Gege Clinic	PHC	19142	100	2	F	51.0198	6.20397	3		no	1
N05290052	Zombodze Clinic	PHC	19142	100	2	F	65.2402				no
N05290054	Mahlandle Clinic	PHC	19142	100	2	F	47.6085	6.34086	3		unknown	1
N05290056	Jericho Clinic	PHC	19142	100	2	F	29.8234	1.51403	1		no	1
N05300005	Zombodze Clinic	PHC	19143	100	2	F	38.8282	1.16906	2	499	no	1
N05300009	Zombodze Clinic	PHC	19143	100	2	F	59.4086	3.37577	2	448	no	1
N05300010	Nhlangano Health Centre	SHF	19143	7710	3.88705	M	35	2.75975	3	198	unknown	1
N05300011	Mahlandle Clinic	PHC	19143	100	2	F	33.7248	1.31964	1		unknown	1
N05300012	Mahlandle Clinic	PHC	19143	100	2	F	55.2526	4.19986	3	759	unknown	1
N05300013	Mahlandle Clinic	PHC	19143	100	2	F	55.4031	3.19507	2		unknown	1
N05300014	Tfokotani Clinic	PHC	19143	100	2	F	36.5147	2.47502	2		no	1
N05300016	Tfokotani Clinic	PHC	19143	139	2.14301	F	61.9138	1.07324	1	520	no	1
N05300019	OLOS Clinic	PHC	19143	100	2	F	43.614	2.3217	2	292	unknown	1
N05300023	OLOS Clinic	PHC	19143	100	2	M	33.4209				unknown
N05300025	Tfokotani Clinic	PHC	19143	100	2	F	35.6496	5.95483	3		no	1
N05310001	Dwaleni Clinic	PHC	19144	80500	4.9058	F	47.2444	1.1499	1		no	1
N05310002	Dwaleni Clinic	PHC	19144	100	2	F	88.4025	0.977413	2		no	1
N05310003	Dwaleni Clinic	PHC	19144	100	2	M	28.4134	1.30322	1		no	1
N05310004	Dwaleni Clinic	PHC	19144	100	2	F	65.2375				no
N05310005	Dwaleni Clinic	PHC	19144	100	2	M	43.2416	4.9117	2		no	1
N05310006	Dwaleni Clinic	PHC	19144	100	2	M	66.412	2.78439	4		no	1
N05310007	Dwaleni Clinic	PHC	19144	2730	3.43616	F	42.4312	3.436	2		no	1
N05310009	Dwaleni Clinic	PHC	19144	100	2	M	7.81383	3.34018	2		no	1
N05310010	Dwaleni Clinic	PHC	19144	100	2	F	50.3463	1.36071	2		no	1
N05310011	Dwaleni Clinic	PHC	19144	100	2	F	36.23	1.78234	2		no	1
N05310012	Dwaleni Clinic	PHC	19144	100	2	F	44.4134	1.86174	1		no	1
N05310014	Zombodze Clinic	PHC	19144	100	2	F	29.3279	5.59891	2		no	1
N05310018	Mashobeni Clinic	PHC	19144	100	2	M	47.4114	0.747433	3		unknown	1
N05310020	Gege Clinic	PHC	19144	100	2	F	45.7139	2.66393	4	234	no	1
N05310022	Gege Clinic	PHC	19144	348	2.54158	F	52.7283	7.24162	3		no	1
N05310023	Nhletjeni Clinic	PHC	19144	100	2	F	31.2444				unknown
N05310025	Ntshanini Clinic	PHC	19144	100	2	F	35.6085	4.73648	1	464	no	1
N05310036	Mahlandle Clinic	PHC	19144	100	2	F	52.6543				no
N05310038	Mahlandle Clinic	PHC	19144	100	2	F	32.8378	1.76318	2		unknown	1
N05310042	Mahlandle Clinic	PHC	19144	6330	3.8014	F	1.8152	1.4976	1		unknown	1
N05310043	Mfishane Clinic	PHC	19144	100	2	F	33.3388				no
N05310044	Mfishane Clinic	PHC	19144	100	2	F	47.4305	0.788501	3	108	no	1
N05310045	Mfishane Clinic	PHC	19144	100	2	F	29.4483	2.55715	1		no	1
N05310049	Nkwene Clinic	PHC	19144	100	2	F	38.412	1.64819	1		no	1
N05310054	Mfishane Clinic	PHC	19144	100	2	F	55.4114	2.59548	2		unknown	1
N05310055	Mfishane Clinic	PHC	19144	100	2	F	41.6071	2.32717	2		no	1
N05310056	Nhlangano Health Centre	SHF	19144	17300	4.23805	F	41	2.02875	2		unknown	1
N05310059	Nkwene Clinic	PHC	19144	100	2	F	49.8371	4.19439	3		active on treatment	1
N05310063	Mfishane Clinic	PHC	19144	100	2	M	36.8077	3.44969	3		unknown	1
N05310064	Mfishane Clinic	PHC	19144	100	2	F	47.4114				no
N05310065	Nkwene Clinic	PHC	19144	100	2	F	46.6174	6.65845	1		no	1
N05310067	Mhlosheni Clinic	PHC	19144	100	2	M	39.6359	2.22313	3	421	unknown	1
N05310068	Mfishane Clinic	PHC	19144	100	2	F	47.4114	2.05339			no	1
N05310069	Mfishane Clinic	PHC	19144	100	2	F	46.4969				no
N05310070	Mfishane Clinic	PHC	19144	100	2	F	34.5517	1.96304	3		unknown	1
N05310072	Moti Clinic	PHC	19144	100	2	F	28.4408				no
N05310073	Moti Clinic	PHC	19144	100	2	F	31.154	2.83915	1		no	1
N06040005	Mfishane Clinic	PHC	19148	86000	4.9345	M	39.4223				unknown
N06040006	Mfishane Clinic	PHC	19148	100	2	F	23.1759	2.26146	2		no	1
N06040010	Zombodze Clinic	PHC	19148	100	2	F	39.6934	1.71937	2		no	1
N06040012	Zombodze Clinic	PHC	19148	100	2	F	52.4682	1.3744	2	253	no	1
N06040013	Zombodze Clinic	PHC	19148	1110	3.04532	F	49.5387	1.50856	2	194	no	1
N06040019	Hluti Clinic	PHC	19148	508	2.70586	M	36.7474	1.20465	2	451	no	1
N06040021	Hluti Clinic	PHC	19148	100	2	M	46.1109	0.728268	1	316	no	1
N06040023	Nhletjeni Clinic	PHC	19148	100	2	M	47.4114	1.8371	1		no	1
N06040026	Ntshanini Clinic	PHC	19148	100	2	F	43.896				no
N06040028	Ntshanini Clinic	PHC	19148	100	2	M	35.3895	2.5243	1	382	no	1
N06040036	Mahlandle Clinic	PHC	19148	100	2	F	38.6749	1.69747	1		no	1
N06050012	Ntshanini Clinic	PHC	19149	100	2	M	58.4257				no
N06050014	Ntshanini Clinic	PHC	19149	100	2	M	38.9487	0.881588	2	176	no	1
N06050021	Dwaleni Clinic	PHC	19149	100	2	M	33.974	3.17317	3		no	1
N06050022	Dwaleni Clinic	PHC	19149	100	2	F	66.4257	1.54689	3		no	1
N06050023	Dwaleni Clinic	PHC	19149	100	2	M	65.4264	0.991102	1		active on treatment	1
N06050024	Dwaleni Clinic	PHC	19149	100	2	F	56.8268	5.04038	3		no	1
N06050025	Dwaleni Clinic	PHC	19149	100	2	M	8.89802	3.96715	3		no	1
N06050026	Dwaleni Clinic	PHC	19149	100	2	F	39.9233	5.9384	3		no	1
N06050028	Gege Clinic	PHC	19149	100	2	F	47.5756	1.30322	2		no	1
N06050029	Gege Clinic	PHC	19149	5770	3.76118	M	10.538	1.30322	2		no	1
N06050030	Gege Clinic	PHC	19149	100	2	F	25.5058	2.03149	1		no	1
N06050032	Gege Clinic	PHC	19149	100	2	F	37.4456	1.41821	2		no	1
N06050040	OLOS Clinic	PHC	19149	13700	4.13672	M	7.42505				unknown
N06050045	Nkwene Clinic	PHC	19149	100	2	M	67.425	1.08693	1	364	no	1
N06050048	Mfishane Clinic	PHC	19149	100	2	F	32.4271	1.90007	1		no	1
N06050051	Mahlandle Clinic	PHC	19149	100	2	F	4.33949	3.25804	3	695	unknown	1
N06050053	Mahlandle Clinic	PHC	19149	100	2	F	29.1581	1.99042	1		unknown	1
N06050054	Mahlandle Clinic	PHC	19149	100	2	F	33.8453	1.58795	2		unknown	1
N06050055	Tfokotani Clinic	PHC	19149	12800	4.10721	M	76.4846	7.47707	3		no	1
N06060002	Mahlandle Clinic	PHC	19150	100	2	F	32.0548	3.17591	2		unknown	1
N06060010	Zombodze Clinic	PHC	19150	323000	5.5092	M	53.0623	1.78234	2		active on treatment	1
N06060023	OLOS Clinic	PHC	19150	100	2	M	35.5428	2.66119	2	193	unknown	1
N06060026	OLOS Clinic	PHC	19150	100	2	F	66.5708	0.895277	1	621	unknown	1
N06060027	OLOS Clinic	PHC	19150	1690	3.22789	F	28.8542	0.741958	1	545	unknown	1
N06060028	OLOS Clinic	PHC	19150	100	2	M	56.3422	4.18344	1		unknown	1
N06060029	OLOS Clinic	PHC	19150	100	2	F	56	1.7577	2	451	unknown	1
N06060030	Mfishane Clinic	PHC	19150	100	2	F	31.3018	1.18549	1		unknown	1
N06060031	Mfishane Clinic	PHC	19150	100	2	F	44.2409	2.61191	2		unknown	1
N06060033	Mfishane Clinic	PHC	19150	100	2	F	37.8754				no
N06060035	Phunga Gvt Clinic	PHC	19150	100	2	M	40.2382	1.70842	3		unknown	1
N06070001	Mahlandle Clinic	PHC	19151	100	2	F	43.9288	2.61465	1		unknown	1
N06070003	Mahlandle Clinic	PHC	19151	100	2	F	34.8255	0.689938	1		unknown	1
N06070005	Dwaleni Clinic	PHC	19151	100	2	F	46.653	3.01437	2		unknown	1
N06070006	Dwaleni Clinic	PHC	19151	100	2	F	28.8104	1.00205	1		no	1
N06070007	Dwaleni Clinic	PHC	19151	100	2	F	11.8604	2.2423	2	462	no	1
N06070008	Dwaleni Clinic	PHC	19151	100	2	M	40.4326	1.97673	4		unknown	1
N06070009	Dwaleni Clinic	PHC	19151	100	2	M	36.6626	1.51403	1		no	1
N06070010	Dwaleni Clinic	PHC	19151	100	2	M	49	1.1499	3		no	1
N06070011	Dwaleni Clinic	PHC	19151	100	2	M	47.2115	0.925394	3	116	no	1
N06070012	Dwaleni Clinic	PHC	19151	826	2.91698	F	19.5154	1.24572	1		no	1
N06070013	Dwaleni Clinic	PHC	19151	100	2	F	51.7755				no
N06070014	Dwaleni Clinic	PHC	19151	100	2	F	29.629	3.58932	1		no	1
N06070015	Dwaleni Clinic	PHC	19151	23300	4.36736	F	29.0376	3.19781	2		no	1
N06070023	Nhletjeni Clinic	PHC	19151	100	2	F	53.4565	1.84531	1		unknown	1
N06070028	Gege Clinic	PHC	19151	100	2	M	57.4428	3.32101	1		no	1
N06070031	Gege Clinic	PHC	19151	884	2.94645	F	47.0034	1.27036	2		no	1
N06070033	Magubheleni Clinic	PHC	19151	100	2	F	50.0917	1.30869	2		no	1
N06070038	Mashobeni Clinic	PHC	19151	100	2	F	31.7837	1.72485	3		no	1
N06070039	Lavumisa Clinic	PHC	19151	100	2	F	31.4415	0.544832	2	262	no	1
N06070048	OLOS Clinic	PHC	19151	100	2	M	50.4312				unknown
N06070052	Phunga Gvt Clinic	PHC	19151	100	2	F	27.217	3.12389	1		unknown	1
N06070055	Phunga Gvt Clinic	PHC	19151	100	2	M	35.1896	3.81656	1	430	no	1
N06070057	Mfishane Clinic	PHC	19151	100	2	M	38.7077	2.55715	1		no	1
N06110001	Zombodze Clinic	PHC	19155	100	2	F	27.8522	2.56263	3		no	1
N06110003	Zombodze Clinic	PHC	19155	100	2	F	62.5161	4.15606	2		no	1
N06110010	OLOS Clinic	PHC	19155	2550	3.40654	F	31.8795	1.52225	2		no	1
N06110013	OLOS Clinic	PHC	19155	100	2	M	9.16085	2.75702	2		unknown	1
N06110014	OLOS Clinic	PHC	19155	100	2	F	29.9932				unknown
N06110018	Moti Clinic	PHC	19155	507000	5.70501	F	55.4415	3.55921	1	154	no	1
N06110021	Nhletjeni Clinic	PHC	19155	100	2	F	50.8309	5.43737	1		no	1
N06110026	Ntshanini Clinic	PHC	19155	100	2	F	48.8241	6.77892	1		no	1
N06110031	Hluti Clinic	PHC	19155	100	2	M	47.0992	0.736482	3	625	no	1
N06110035	Nhletjeni Clinic	PHC	19155	100	2	F	27.4415	1.97125	1		no	1
N06110037	Nhletjeni Clinic	PHC	19155	659	2.81889	F	39.5264	7.03354	1		no	1
N06110044	Hluti Clinic	PHC	19155	100	2	F	48.4435	1.27858	3		no	1
N06110045	Nhletjeni Clinic	PHC	19155	100	2	F	36.4627	5.01574	1	645	no	1
N06110048	New Haven Clinic	PHC	19155	100	2	F	30.0506	3.30732	1		no	1
N06110052	Mahlandle Clinic	PHC	19155	100	2	F	48.9227	3.79192	2		unknown	1
N06120001	Dwaleni Clinic	PHC	19156	100	2	F	34.6995	3.0089	1	607	no	1
N06120002	Dwaleni Clinic	PHC	19156	100	2	F	50.4422	2.10267	2		no	1
N06120004	Dwaleni Clinic	PHC	19156	100	2	F	64.0192				no
N06120009	Nhletjeni Clinic	PHC	19156	100	2	F	42.9131	4.63518	1		no	1
N06120013	Ntshanini Clinic	PHC	19156	100	2	F	45.8453	3.23614	1	153	no	1
N06120020	Mahlandle Clinic	PHC	19156	100	2	F	68.7502				unknown
N06120023	Tfokotani Clinic	PHC	19156	100	2	F	29.358	1.30048	2	315	no	1
N06120033	Nhletjeni Clinic	PHC	19156	100	2	F	43.4524	3.2909	1	736	no	1
N06120039	Gege Clinic	PHC	19156	100	2	F	70.423	3.13484	3		no	1
N06120042	Moti Clinic	PHC	19156	100	2	F	38.0315	3.12663	3	377	no	1
N06120046	Lavumisa Clinic	PHC	19156	100	2	F	24.0493	1.51677	2		no	1
N06120047	Phunga Gvt Clinic	PHC	19156	100	2	F	39.8439	2.66667	1	401	no	1
N06120060	OLOS Clinic	PHC	19156	100	2	M	38.2587	1.97125	1	397	unknown	1
N06120061	OLOS Clinic	PHC	19156	160000	5.20412	F	43.8001	1.08419	3		unknown	1
N06120065	OLOS Clinic	PHC	19156	100	2	F	29.7659	2.33812	2		unknown	1
N06130003	Mhlosheni Clinic	PHC	19157	100	2	M	64.2437	5.10062	3		no	1
N06130004	Mhlosheni Clinic	PHC	19157	100	2	M	30.2834	1.44011	2	289	no	1
N06130007	Zombodze Clinic	PHC	19157	4580	3.66087	M	38.6749	0.996578	2		no	1
N06130010	Zombodze Clinic	PHC	19157	100	2	F	27.7563	4.42984	2		no	1
N06130013	Zombodze Clinic	PHC	19157	100	2	F	39.7071	1.2293	4		no	1
N06130018	JCI Clinic	PHC	19157	100	2	M	67.447	2.08898	3		no	1
N06130021	Mhlosheni Clinic	PHC	19157	100	2	F	46.6256	4.00821	3		no	1
N06130025	Mahlandle Clinic	PHC	19157	100	2	F	24.3696	2.70226	2		unknown	1
N06130028	Mahlandle Clinic	PHC	19157	100	2	F	56.449	2.2642	3		unknown	1
N06130029	Tfokotani Clinic	PHC	19157	100	2	F	57.6674	6.49692	3	580	no	1
N06130030	Moti Clinic	PHC	19157	100	2	F	6.25599	1.8809	1		no	1
N06130033	Mahlandle Clinic	PHC	19157	69500	4.84198	M	12.2108	1.31964	2		unknown	1
N06130046	Tfokotani Clinic	PHC	19157	100	2	F	49.9795	2.05613	1		no	1
N06140001	Dwaleni Clinic	PHC	19158	100	2	F	15.0062	1.60986	3		no	1
N06140002	Dwaleni Clinic	PHC	19158	100	2	M	45.2156	2.41205	2		no	1
N06140003	Dwaleni Clinic	PHC	19158	100	2	F	17.2977	4.24093	2		no	1
N06140004	Nhlangano Health Centre	SHF	19158	654000	5.81558	F	38	1.75222	3		unknown	1
N06140005	Nhletjeni Clinic	PHC	19158	100	2	M	48.5065	6.3655	3		no	1
N06140013	Moti Clinic	PHC	19158	100	2	F	26.9377	1.07324	1		no	1
N06140014	Moti Clinic	PHC	19158	100	2	F	39.4086	2.39562	1		no	1
N06140018	Phunga Gvt Clinic	PHC	19158	100	2	F	35.9288	2.64476	1		unknown	1
N06140020	Mfishane Clinic	PHC	19158	100	2	F	32.6379				unknown
N06140022	Moti Clinic	PHC	19158	5450	3.7364	F	56.4517	2.26694	1	573	no	1
N06140025	OLOS Clinic	PHC	19158	100	2	F	72.4517	0.859685	2	315	unknown	1
N06140026	Mashobeni Clinic	PHC	19158	933	2.96988	F	30.4504				no
N06140029	Magubheleni Clinic	PHC	19158	100	2	F	26.7652	0.714579	1		no	1
N06140030	Magubheleni Clinic	PHC	19158	100	2	F	61.4511	0.594114	1	315	no	1
N06140032	Magubheleni Clinic	PHC	19158	100	2	F	56.4517	2.05339	2		no	1
N06140033	Gege Clinic	PHC	19158	100	2	F	39.4661	5.62081	2		no	1
N06140042	Gege Clinic	PHC	19158	100	2	F	35.7344	4.54209	2	459	no	1
N06140046	Mahlandle Clinic	PHC	19158	100	2	F	32.2081	4.2026	3		unknown	1
N06140047	Mahlandle Clinic	PHC	19158	28000	4.44716	F	32.3614	1.83984	2		unknown	1
N06140050	OLOS Clinic	PHC	19158	100	2	F	39.9781	2.4011	1		unknown	1
N06140051	OLOS Clinic	PHC	19158	100	2	F	38.4175	1.72211	2	108	unknown	1
N06140052	OLOS Clinic	PHC	19158	100	2	F	23.0992	1.99042	2		unknown	1
N06140064	Mashobeni Clinic	PHC	19158	100	2	F	51.8439				unknown
N06140066	Mahlandle Clinic	PHC	19158	100	2	F	43.5619	1.57974	3		unknown	1
N06140068	Mahlandle Clinic	PHC	19158	335000	5.52504	M	8.1588				unknown
N06180002	Mhlosheni Clinic	PHC	19162	100	2	F	41.3662				no
N06180004	Zombodze Clinic	PHC	19162	100	2	F	52.2327	3.81109	3		no	1
N06180009	Moti Clinic	PHC	19162	15200	4.18184	F	51.8412	7.87132	3	440	no	1
N06180011	Nkwene Clinic	PHC	19162	100	2	F	34.2587	1.92745	1		no	1
N06180012	Nkwene Clinic	PHC	19162	100	2	F	10.6694	3.09925	1	1419	no	1
N06180013	Nkwene Clinic	PHC	19162	100	2	F	39.3621	4.09309	1		no	1
N06180018	Phunga Gvt Clinic	PHC	19162	100	2	M	35.6934	5.91376	1		unknown	1
N06180040	OLOS Clinic	PHC	19162	100	2	M	66.1766	1.9822	2	222	no	1
N06190003	Nhletjeni Clinic	PHC	19163	100	2	F	43.4853	4.42437	1		unknown	1
N06190004	Nhletjeni Clinic	PHC	19163	100	2	F	30.8282	2.88843	1		unknown	1
N06190011	Ntshanini Clinic	PHC	19163	100	2	F	34.5517	6.3217	1		no	1
N06190012	Ntshanini Clinic	PHC	19163	100	2	F	26.7926				no
N06190015	Dwaleni Clinic	PHC	19163	100	2	F	23.3046	1.64819	3		no	1
N06190016	Dwaleni Clinic	PHC	19163	100	2	F	42.4641	2.75428	3		no	1
N06190017	Dwaleni Clinic	PHC	19163	100	2	F	41.4647	1.31691	3		active on treatment	1
N06190018	Dwaleni Clinic	PHC	19163	100	2	F	29.859	2.81999	1		no	1
N06190020	Dwaleni Clinic	PHC	19163	100	2	F	43.2416	2.35181	2		no	1
N06190023	Mahlandle Clinic	PHC	19163	117000	5.06819	M	28.7584	2.68309	2	464	unknown	1
N06190024	Mahlandle Clinic	PHC	19163	2600	3.41497	M	45.9466	3.11567	2		unknown	1
N06190029	Magubheleni Clinic	PHC	19163	100	2	F	31.5181	1.85352	1		no	1
N06190030	Magubheleni Clinic	PHC	19163	100	2	F	37.5469	1.70021	4		no	1
N06190031	Magubheleni Clinic	PHC	19163	100	2	F	35.6906	2.56537	2		no	1
N06190032	Hluti Clinic	PHC	19163	100	2	F	36.6653	2.88843	1		no	1
N06190034	Gege Clinic	PHC	19163	100	2	F	32.7748	4.17796	2		no	1
N06190036	Gege Clinic	PHC	19163	100	2	F	29.3333	2.73238	1		no	1
N06190037	Gege Clinic	PHC	19163	100	2	F	9.97673	2.12731	3		no	1
N06190039	OLOS Clinic	PHC	19163	100	2	F	64.5202	2.58727	1		no	1
N06190040	OLOS Clinic	PHC	19163	100	2	M	55.4634	2.66393	1	397	no	1
N06190045	OLOS Clinic	PHC	19163	100	2	F	59.7207	0.594114	1	595	no	1
N06200004	Zombodze Clinic	PHC	19164	100	2	F	42.0397	1.51677	2	149	no	1
N06200017	OLOS Clinic	PHC	19164	100	2	M	47.6742	0.651608	1	322	no	1
N06200018	OLOS Clinic	PHC	19164	100	2	F	30.3655	0.676249	1	2069	no	1
N06200019	OLOS Clinic	PHC	19164	100	2	M	30.8775	1.95756	2	232	no	1
N06200021	OLOS Clinic	PHC	19164	100	2	M	58.2888	2.85832	1	350	no	1
N06200029	Lavumisa Clinic	PHC	19164	100	2	F	33.6181	0.714579	1	207	no	1
N06200030	Lavumisa Clinic	PHC	19164	100	2	M	48.4189	0.503765	1	199	no	1
N06210001	Dwaleni Clinic	PHC	19165	100	2	F	33.5031	5.86721	3		no	1
N06210002	Dwaleni Clinic	PHC	19165	100	2	F	44.2136	3.76181	2		no	1
N06210003	Dwaleni Clinic	PHC	19165	100	2	F	38.9733	2.66667	2		no	1
N06210015	Phunga Gvt Clinic	PHC	19165	5440	3.7356	F	14.1027	2.59001	1		unknown	1
N06210018	Mfishane Clinic	PHC	19165	100	2	M	75.4689				no
N06210019	Mfishane Clinic	PHC	19165	100	2	F	49.3771	1.4757	2		no	1
N06210023	Nkwene Clinic	PHC	19165	100	2	M	44.4709	2.17112	1		no	1
N06210032	Hluti Clinic	PHC	19165	100	2	M	45.243	2.09172	1	667	no	1
N06210044	JCI Clinic	PHC	19165	100	2	F	31.6879	1.40178	1		no	1
N06210048	Magubheleni Clinic	PHC	19165	100	2	F	52.9199	1.07598	2	534	no	1
N06210050	Magubheleni Clinic	PHC	19165	40000	4.60206	F	22.7105	1.37988	1		no	1
N06210052	Magubheleni Clinic	PHC	19165	3540	3.549	F	1.62355	1.30322	1		no	1
N06250004	Zombodze Clinic	PHC	19169	100	2	F	34.6448	1.77687	2		no	1
N06250005	Zombodze Clinic	PHC	19169	100	2	F	45.6454	3.88775	1		no	1
N06250009	Zombodze Clinic	PHC	19169	100	2	F	69.4812	3.23614	3		no	1
N06250010	Zombodze Clinic	PHC	19169	100	2	F	34.9979	4.52019	2	904	no	1
N06250016	Nhlangano Health Centre	SHF	19169	589	2.77012	M		1.46475	4		unknown	1
N06250018	Tfokotani Clinic	PHC	19169	23200	4.36549	F	30.2642	4.17522	3		no	1
N06250023	Nhletjeni Clinic	PHC	19169	100	2	F	45.462	0.898015	1	485	no	1
N06250024	Nhletjeni Clinic	PHC	19169	100	2	F	35.1814	4.19165	1		no	1
N06250025	Nhletjeni Clinic	PHC	19169	232000	5.36549	M	54.3381	3.69336	1		unknown	1
N06250034	Nkwene Clinic	PHC	19169	100	2	M	46.7077	4.19165	1	309	no	1
N06250036	Nkwene Clinic	PHC	19169	100	2	M	50.8145	1.86995	1		no	1
N06250039	Mfishane Clinic	PHC	19169	100	2	F	62.4805	2.70226	2		no	1
N06250042	Phunga Gvt Clinic	PHC	19169	100	2	F	48.3477	1.48939	1	355	no	1
N06250047	JCI Clinic	PHC	19169	18000	4.25527	M	17.0869				no
N06250052	Lavumisa Clinic	PHC	19169	100	2	M	44.501	0.939083	1	267	no	1
N06250062	Hluti Clinic	PHC	19169	158000	5.19866	F	30.4805	5.5332	1		no	1
N06250067	Matsanjeni Health Centre	SHF	19169	100	2	F	43	6.10815	2		unknown	1
N06260009	Nhletjeni Clinic	PHC	19170	100	2	F	32.7967	5.8809	2		unknown	1
N06260014	Nhletjeni Clinic	PHC	19170	100	2	M	34.3546	2.06708	3		no	1
N06260018	Dwaleni Clinic	PHC	19170	580	2.76343	F	12.0301	3.11567	3		no	1
N06260019	Dwaleni Clinic	PHC	19170	100	2	F	42.7953	1.73854	2		no	1
N06260020	Dwaleni Clinic	PHC	19170	100	2	F	33.8973	2.39014	2		no	1
N06260021	Dwaleni Clinic	PHC	19170	100	2	F	41.076		2	504	no	1
N06260022	Dwaleni Clinic	PHC	19170	100	2	F	42.0178				no
N06260023	Dwaleni Clinic	PHC	19170	100	2	F	44.4928	6.39836	3		no	1
N06260025	Dwaleni Clinic	PHC	19170	100	2	F	66.9952	5.02122	2		no	1
N06260026	Dwaleni Clinic	PHC	19170	100	2	F	40.4846	1.93292	1		no	1
N06260029	Gege Clinic	PHC	19170	100	2	F	42.9295	5.70842	3		no	1
N06260031	Gege Clinic	PHC	19170	100	2	M	57.0568	2.14648	3		no	1
N06260032	Gege Clinic	PHC	19170	318000	5.50243	M		0.958248	2	69	unknown	1
N06260038	Phunga Gvt Clinic	PHC	19170	100	2	F	34.3244				no
N06260043	Mfishane Clinic	PHC	19170	100	2	M	35.5373	1.13347	2		no	1
N06260044	Mfishane Clinic	PHC	19170	100	2	F	64.4846				no
N06260045	Mfishane Clinic	PHC	19170	100	2	F	52.4846	2.53251	3		no	1
N06260047	Mfishane Clinic	PHC	19170	100	2	F	29.4784	2.3217	2		no	1
N06260048	Mfishane Clinic	PHC	19170	100	2	F	34.3984	1.36071	1		no	1
N06260050	Mfishane Clinic	PHC	19170	100	2	F	30.475	1.36345	2		no	1
N06260051	Mfishane Clinic	PHC	19170	100	2	F	34.4832				no
N06260053	Mfishane Clinic	PHC	19170	100	2	F	28.1424	2.37919	3		no	1
N06260054	Mfishane Clinic	PHC	19170	100	2	F	37.1581	2.57084	2		no	1
N06260059	Lavumisa Clinic	PHC	19170	100	2	M	34.4832	0.635181	3	119	no	1
N06260063	OLOS Clinic	PHC	19170	100	2	F	26.9706	3.75359	2		no	1
N06260066	Hluti Clinic	PHC	19170	14900	4.17319	F	31.8467				no
N06270004	Zombodze Clinic	PHC	19171	100	2	F	31.5099				no
N06270006	Zombodze Clinic	PHC	19171	100	2	F	44.0301	1.51403	2	1076	no	1
N06270012	Phunga Nazarene Clinic	PHC	19171	100	2	F	52.4873	0.843258	1	181	no	1
N06270018	OLOS Clinic	PHC	19171	100	2	F	29.8563				no
N06270026	JCI Clinic	PHC	19171	100	2	F	64.4873	6.15195	2	437	no	1
N06270035	Phunga Gvt Clinic	PHC	19171	100	2	F	47.5044	4.14511	1		no	1
N06280001	Nhlangano Health Centre	SHF	19172	41700	4.62014	F	17	6.57632	3		unknown	1
N06280002	Dwaleni Clinic	PHC	19172	100	2	M	36.7173	1.859	2		no	1
N06280004	Dwaleni Clinic	PHC	19172	100	2	M	4.09582	1.49487	2		no	1
N06280005	Dwaleni Clinic	PHC	19172	100	2	M	39.666	5.54141	3		no	1
N06280006	Dwaleni Clinic	PHC	19172	3560	3.55145	F	36.9281	4.25462	2		no	1
N06280007	Dwaleni Clinic	PHC	19172	100	2	F	28.4873	1.22656			no	1
N06280008	Dwaleni Clinic	PHC	19172	100	2	F	43.8083				no
N06280009	Dwaleni Clinic	PHC	19172	100	2	M	64.4901	2.78439	3		no	1
N06280015	Ntshanini Clinic	PHC	19172	100	2	F	33.306	1.32238	1		no	1
N06280017	Lavumisa Clinic	PHC	19172	100	2	F	29.2977	1.79055	1	327	no	1
N06280019	Lavumisa Clinic	PHC	19172	100	2	F	46.4887	0.544832	1	497	no	1
N06280025	JCI Clinic	PHC	19172	100	2	M	53.8617				no
N06280029	JCI Clinic	PHC	19172	100	2	F	43.1786				no
N06280032	JCI Clinic	PHC	19172	100	2	M	14.4887				no
N06280033	JCI Clinic	PHC	19172	100	2	M	14.0945				no
N06280036	Nhlangano Health Centre	SHF	19172	18700	4.27184	M	32	1.5989	3	78	unknown	1
N06280038	Mfishane Clinic	PHC	19172	100	2	F	42.7817				no
N06280039	Mfishane Clinic	PHC	19172	100	2	F	34.5626				no
N06280042	Phunga Gvt Clinic	PHC	19172	376	2.57519	M	49.2758	1.88364	1	275	no	1
N06280051	Magubheleni Clinic	PHC	19172	100	2	F	20.1369	1.11157	2	549	no	1
N06280055	Magubheleni Clinic	PHC	19172	18300	4.26245	M	47.0719	3.51266	3		no	1
N06280057	Magubheleni Clinic	PHC	19172	30050	4.47784	M	12.9363	2.82272	3		no	1
N06280058	Magubheleni Clinic	PHC	19172	100	2	F	39.4004	4.04928	1		no	1
N06280060	Magubheleni Clinic	PHC	19172	100	2	F	35.3922	5.42368	3		no	1
N06280061	Magubheleni Clinic	PHC	19172	100	2	F	32.2491	2.61191	1		no	1
N06280063	Gege Clinic	PHC	19172	100	2	M	69.2813	3.99179	3		no	1
N06280065	Gege Clinic	PHC	19172	100	2	M	42.7515	3.19781	3		no	1
N06280074	Mahlandle Clinic	PHC	19172	100	2	F	42.3217	1.53593	3		no	1
N06280075	Mahlandle Clinic	PHC	19172	100	2	F	7.56468	1.43737	3		no	1
N06280076	Mahlandle Clinic	PHC	19172	100	2	F	45.8563	3.08556	3		unknown	1
N07020005	Zombodze Clinic	PHC	19176	100	2	F	48.9199	1.89185	2		unknown	1
N07020013	Mhlosheni Clinic	PHC	19176	100	2	M	35.332	2.05065	1		no	1
N07020018	Mahlandle Clinic	PHC	19176	100	2	F	36.9938	2.96509	2		unknown	1
N07020041	Nkwene Clinic	PHC	19176	100	2	F	9.74949	1.97399	1		no	1
N07020049	OLOS Clinic	PHC	19176	100	2	F	42.2888	2.77618	1		no	1
N07020052	OLOS Clinic	PHC	19176	100	2	M	41.8754	1.80972	1		no	1
N07020057	Lavumisa Clinic	PHC	19176	100	2	M	38.7926	0.939083	1	408	no	1
N07020061	JCI Clinic	PHC	19176	100	2	F	34.601				no
N07020063	JCI Clinic	PHC	19176	100	2	M	46.4695				no
N07020066	JCI Clinic	PHC	19176	100	2	F	45.8535				no
N07020071	OLOS Clinic	PHC	19176	100	2	F	30.1602	2.41205	1		no	1
N07030006	Dwaleni Clinic	PHC	19177	100	2	F	27.3292	2.86927	3		no	1
N07030008	Dwaleni Clinic	PHC	19177	100	2	F	32.1971	2.35455	4	189	no	1
N07030009	Dwaleni Clinic	PHC	19177	100	2	M	37.6701	2.5681	3		no	1
N07030010	Gege Clinic	PHC	19177	100	2	F	31.5565	0.473648	3		active on treatment	1
N07030011	Gege Clinic	PHC	19177	100	2	M	51.7372	1.80151	3		no	1
N07030012	Gege Clinic	PHC	19177	100	2	F	3.40315				no
N07030013	Gege Clinic	PHC	19177	100	2	F	27.4634	1.05407	2		no	1
N07030014	Gege Clinic	PHC	19177	100	2	F	26.6585	0.479124	3		no	1
N07030016	Magubheleni Clinic	PHC	19177	100	2	F	30.2642	1.68652	2		no	1
N07030018	Magubheleni Clinic	PHC	19177	100	2	F	38.9021	1.22656	1		no	1
N07030019	Magubheleni Clinic	PHC	19177	100	2	F	38.0287	5.70568	4	666	no	1
N07030020	Magubheleni Clinic	PHC	19177	100	2	F	46.0534	6.29979	3		no	1
N07030021	Mashobeni Clinic	PHC	19177	100	2	F	48.9911	1.33607	2		no	1
N07030022	Mashobeni Clinic	PHC	19177	100	2	F	10.5873	1.99589	3		no	1
N07030023	Mashobeni Clinic	PHC	19177	100	2	F	39.5017	2.4668	2		no	1
N07030025	Mashobeni Clinic	PHC	19177	100	2	F	22.7789	1.36071	1	812	no	1
N07030033	Mahlandle Clinic	PHC	19177	100	2	F	13.7276	4.67351	3	15	unknown	1
N07030045	OLOS Clinic	PHC	19177	100	2	F	33.462	7.27995	2	763	no	1
N07030048	OLOS Clinic	PHC	19177	100	2	M	25.5031	2.35729	1	528	no	1
N07030055	JCI Clinic	PHC	19177	100	2	M	38.7652	0.87885	1	64	no	1
N07030057	JCI Clinic	PHC	19177	100	2	F	21.8042	0.865161	1	249	no	1
N07030062	Moti Clinic	PHC	19177	100	2	F	35.0773	1.15264	3		no	1
N07030070	Mfishane Clinic	PHC	19177	100	2	F	40.6708	1.62902	4		no	1
N07030071	Mfishane Clinic	PHC	19177	100	2	M	55.3949				no
N07030073	Mfishane Clinic	PHC	19177	100	2	M	27.0992	2.36003	1		no	1
N07040001	Tfokotani Clinic	PHC	19178	100	2	F	31.7974	1.07324	1	535	no	1
N07040003	Tfokotani Clinic	PHC	19178	4800	3.68124	F	44.2519	1.30322	2		no	1
N07040005	Tfokotani Clinic	PHC	19178	100	2	F	7.52361	4.46817	3	977	no	1
N07040007	Tfokotani Clinic	PHC	19178	100	2	F	57.2512	1.1499	1	431	no	1
N07040008	Tfokotani Clinic	PHC	19178	100	2	F	48.7584	0.919918	1	317	no	1
N07040010	Zombodze Clinic	PHC	19178	100	2	F	28.5284	2.35729	2	238	no	1
N07040018	JCI Clinic	PHC	19178	171000	5.233	M	16.1451				no
N07040020	JCI Clinic	PHC	19178	100	2	F	40.6982	0.99384	3		no	1
N07040025	JCI Clinic	PHC	19178	20800	4.31806	F	33.3388				no
N07040032	OLOS Clinic	PHC	19178	100	2	F	21.6208	0.416153	2	616	no	1
N07040035	OLOS Clinic	PHC	19178	100	2	F	36.7666	1.0486	1		no	1
N07050001	Nhlangano Health Centre	SHF	19179	669000	5.82543	M	20	3.32101	2	286	unknown	1
N07050003	Dwaleni Clinic	PHC	19179	100	2	M	70.5079	0.977413	3		no	1
N07050005	Dwaleni Clinic	PHC	19179	100	2	F	37.9658	5.00753	3		no	1
N07050007	Dwaleni Clinic	PHC	19179	134000	5.1271	M	45.5086	2.8063	3		no	1
N07050010	Mashobeni Clinic	PHC	19179	100	2	F	62.5079	2.75975			no	1
N07050012	Magubheleni Clinic	PHC	19179	100	2	F	36.1259	0.785763	3		no	1
N07050013	Magubheleni Clinic	PHC	19179	100	2	F	42.1027	3.12663	1	322	no	1
N07050022	Mfishane Clinic	PHC	19179	2850000	6.45484	M	43.0116				no
N07050023	Mfishane Clinic	PHC	19179	404	2.60638	F	50.9541				no
N07050024	Mfishane Clinic	PHC	19179	100	2	F	48.5038				no
N07050026	Mfishane Clinic	PHC	19179	100	2	F	12.1971				no
N07050028	Mfishane Clinic	PHC	19179	100	2	F	40.5092				no
N07050029	Mfishane Clinic	PHC	19179	100	2	F	31.718	1.94387	2		no	1
N07050033	Moti Clinic	PHC	19179	33200	4.52114	F	30.5079	1.13073	3	292	no	1
N07050034	Moti Clinic	PHC	19179	100	2	F	40.3915	8.07118	2		no	1
N07050037	Hluti Clinic	PHC	19179	187000	5.27184	F	24.7337	2.49144	2		no	1
N07050044	OLOS Clinic	PHC	19179	100	2	F	47.2526	5.63176	1		no	1
N07050046	OLOS Clinic	PHC	19179	100	2	F	34.8747				no
N07050049	JCI Clinic	PHC	19179	100	2	F	35.7016	2.66667	1		no	1
N07050050	JCI Clinic	PHC	19179	100	2	M	71.5072				no
N07050052	JCI Clinic	PHC	19179	100	2	M	67.5072	1.51677	1		no	1
N07050056	JCI Clinic	PHC	19179	100	2	F	36.219	1.65092	2		no	1
N07060001	Nhlangano Health Centre	SHF	19180	212	2.32634	F	56	3.61123	3		unknown	1
N07090001	Zombodze Clinic	PHC	19183	115000	5.0607	F	42.527	0.914442	3	190	no	1
N07090002	Zombodze Clinic	PHC	19183	100	2	F	39.3457	0.835045	1	560	no	1
N07090006	Tfokotani Clinic	PHC	19183	23300	4.36736	F	28.7967	0.919918	3	46	no	1
N07090007	Tfokotani Clinic	PHC	19183	100	2	F	42.694	0.991102	1		no	1
N07090010	Tfokotani Clinic	PHC	19183	100	2	F	28.219	0.919918	1	503	no	1
N07090013	Nkwene Clinic	PHC	19183	100	2	M	61.5195	4.16975	1		no	1
N07090016	Nkwene Clinic	PHC	19183	2490	3.3962	F	38.0917	1.40999	1		no	1
N07090020	Phunga Nazarene Clinic	PHC	19183	100	2	F	35.8522	3.30732	1	438	no	1
N07090022	Mfishane Clinic	PHC	19183	100	2	M	50.5188	0.744695	2		no	1
N07090024	Mfishane Clinic	PHC	19183	100	2	F	31.1869				no
N07090029	OLOS Clinic	PHC	19183	100	2	F	30.1875				no
N07090043	JCI Clinic	PHC	19183	100	2	M	35.3593	1.08693	1		no	1
N07090045	JCI Clinic	PHC	19183	100	2	F	25.6099				no
N07090053	JCI Clinic	PHC	19183	100	2	M	37.5195				no
N07090070	Nhletjeni Clinic	PHC	19183	100	2	F	67.0226	5.30322	1		unknown	1
N07100005	Dwaleni Clinic	PHC	19184	100	2	F	27.833	2.56263	1		no	1
N07100011	Dwaleni Clinic	PHC	19184	100	2	M	36.9035	2.40931	2		no	1
N07100012	Dwaleni Clinic	PHC	19184	100	2	F	30.8063	2.00684	1		no	1
N07100014	Gege Clinic	PHC	19184	100	2	F	36.8214	1.29774	2		no	1
N07100015	Gege Clinic	PHC	19184	100	2	M	14.2478	3.69884	2		no	1
N07100017	Gege Clinic	PHC	19184	100	2	F	47.0335	2.60643	2	436	no	1
N07100018	Gege Clinic	PHC	19184	100	2	F	41.1088	2.91581	3		no	1
N07100020	Magubheleni Clinic	PHC	19184	210	2.32222	F	44.8569	1.30322	2		no	1
N07100021	Magubheleni Clinic	PHC	19184	100	2	F	40.5777	0.996578	2	221	unknown	1
N07100024	Mashobeni Clinic	PHC	19184	100	2	F	54.0835	1.33607	2		no	1
N07100026	Ntshanini Clinic	PHC	19184	100	2	M	6.43669	1.70021	1	753	no	1
N07100036	Nhletjeni Clinic	PHC	19184	100	2	F	34.4476	2.01232	1	767	unknown	1
N07100039	Nhletjeni Clinic	PHC	19184	100	2	F	46.8884				unknown
N07100045	Tfokotani Clinic	PHC	19184	100	2	F	35.3648	1.3963	3		no	1
N07100050	Mahlandle Clinic	PHC	19184	38700	4.58771	F	28.1396	2.37919	3		no	1
N07100057	Moti Clinic	PHC	19184	100	2	F	38.1629	5.86174	1		no	1
N07100058	Phunga Gvt Clinic	PHC	19184	100	2	M	16.501	1.76318	1		unknown	1
N07100068	OLOS Clinic	PHC	19184	100	2	M	60.9363	0.490075	3	372	no	1
N07100069	OLOS Clinic	PHC	19184	100	2	F	47.3292	3.72074	1		no	1
N07100070	OLOS Clinic	PHC	19184	100	2	F	38.2368	0.577686	1	392	no	1
N07100075	Hluti Clinic	PHC	19184	148	2.17026	F	61.922	1.71937	3	269	no	2
N07100077	Hluti Clinic	PHC	19184	100	2	M	55.5209	2.9295	2		no	1
N07100080	JCI Clinic	PHC	19184	100	2	M	56.5229	1.41547	1		no	1
N07100082	JCI Clinic	PHC	19184	100	2	F	64.5229	2.20123	1		no	1
N07110002	Mhlosheni Clinic	PHC	19185	100	2	M	51.0965	4.85147	3		no	1
N07110005	Zombodze Clinic	PHC	19185	100	2	F	34.2779	3.37577	2		no	1
N07110006	Zombodze Clinic	PHC	19185	100	2	F	57.4374	1.51403	1		no	1
N07110011	OLOS Clinic	PHC	19185	100	2	F	26.82	0.511978	1	188	no	1
N07110014	Tfokotani Clinic	PHC	19185	100	2	F	47.6249	1.37988	2		no	1
N07110015	Tfokotani Clinic	PHC	19185	31300	4.49554	M	41.8672	3.85489	3		no	1
N07110016	Tfokotani Clinic	PHC	19185	100	2	F	35.5483	0.996578	1	259	no	1
N07110018	Mahlandle Clinic	PHC	19185	100	2	F	6.89117	4.37235	3		no	1
N07110020	Mahlandle Clinic	PHC	19185	100	2	F	47.102	5.42642	3		unknown	1
N07110024	OLOS Clinic	PHC	19185	102	2.0086	F	36.2738	2.37919	1		no	1
N07110028	OLOS Clinic	PHC	19185	100	2	F	36.4408	1.70021	2	268	no	1
N07110031	Hluti Clinic	PHC	19185	1490	3.17319	F	32.1834	3.76181	2	90	unknown	1
N07110036	Lavumisa Clinic	PHC	19185	100	2	F	37.9083	5.86448	1		no	1
N07110044	Lavumisa Clinic	PHC	19185	219000	5.34044	M	35.3018	0.4846	4	51.2	no	1
N07110045	JCI Clinic	PHC	19185	100	2	M	33.525	1.97399	1		no	1
N07110048	Moti Clinic	PHC	19185	100	2	F	27.9261	4.90075	1		no	1
N07120001	Dwaleni Clinic	PHC	19186	100	2	F	47.5483	5.61807	3		no	1
N07120002	Dwaleni Clinic	PHC	19186	448	2.65128	F	41.7878	2.64476	2		no	1
N07120004	Dwaleni Clinic	PHC	19186	100	2	F	36.9418	1.60986	2		no	1
N07120006	Dwaleni Clinic	PHC	19186	100	2	F	64.0164	3.72348	3		no	1
N07120017	Mashobeni Clinic	PHC	19186	100	2	F	27.9452	1.09514	1	583	no	1
N07120018	Mashobeni Clinic	PHC	19186	100	2	F	35.6468				no
N07120019	Mashobeni Clinic	PHC	19186	100	2	F	33.5387	1.67283	3		no	1
N07120022	Gege Clinic	PHC	19186	899	2.95376	F	31.7947	2.03696	2		no	1
N07120023	Gege Clinic	PHC	19186	100	2	M	34.3107	3.35934	4		no	1
N07120024	Gege Clinic	PHC	19186	100	2	F	36.5613	4.45448	4		no	1
N07120027	Mfishane Clinic	PHC	19186	100	2	F	43.614	1.47844	1		no	1
N07120035	Mfishane Clinic	PHC	19186	100	2	F	44.7228				no
N07120036	Phunga Gvt Clinic	PHC	19186	16100	4.20683	F	36.3696	0.887064	1	406	unknown	1
N07120040	Phunga Gvt Clinic	PHC	19186	100	2	F	59.3949	2.33812	1		unknown	1
N07120042	JCI Clinic	PHC	19186	446	2.64933	F	14.3053	0.731006	1	522	no	1
N07120054	Lavumisa Clinic	PHC	19186	100	2	F	39.4114				no
N07120055	Lavumisa Clinic	PHC	19186	2830	3.45179	F	36.4435	5.3306	1	177	no	1
N07120056	Lavumisa Clinic	PHC	19186	7500	3.87506	M	36.909	2.60643	3	60	no	1
N07120060	OLOS Clinic	PHC	19186	139000	5.14301	F	14.2067	1.22656	1	883	no	1
N07120063	OLOS Clinic	PHC	19186	100	2	F	2.73785	0.616016	1	882	no	1
N07120065	Mahlandle Clinic	PHC	19186	100	2	F	48.2136	1.67283	2		no	1
N07120066	Mahlandle Clinic	PHC	19186	33400	4.52375	F	27.7536	1.24572	1		unknown	1
N07120068	Mahlandle Clinic	PHC	19186	100	2	F	44.5284	2.09172	2		unknown	1
N07160001	Zombodze Clinic	PHC	19190	134000	5.1271	M	38.3874	1.06776	3		no	1
N07160003	Zombodze Clinic	PHC	19190	100	2	F	35.4853	0.854209	1	535	no	1
N07160009	Mahlandle Clinic	PHC	19190	100	2	F	37.3552	6.81451	3		unknown	1
N07160010	Mahlandle Clinic	PHC	19190	100	2	F	27.8686	1.50582	2		unknown	1
N07160016	OLOS Clinic	PHC	19190	100	2	F	43.6167	4.09582	1		no	1
N07160017	OLOS Clinic	PHC	19190	100	2	F	68.2245	2.81451	2		no	1
N07160019	OLOS Clinic	PHC	19190	100	2	F	38.0862	1.92471	1		no	1
N07160020	OLOS Clinic	PHC	19190	100	2	F	30.319				no
N07160026	JCI Clinic	PHC	19190	100	2	M	33.5387	1.8152	1		no	1
N07160033	Hluti Clinic	PHC	19190	100	2	F	25.7331				no
N07160040	Nhletjeni Clinic	PHC	19190	100	2	M	40.0219	1.41273	4	253	unknown	1
N07160055	Nkwene Clinic	PHC	19190	100	2	F	29.0185	4.58042	1		no	1
N07160057	Nkwene Clinic	PHC	19190	100	2	M	49.9384	3.40589	1		no	1
N07160059	Mfishane Clinic	PHC	19190	100	2	F	6.97878	1.78234	2		unknown	1
N07160060	Moti Clinic	PHC	19190	100	2	F	64.5394	1.77413	1		no	1
N07170001	Nhletjeni Clinic	PHC	19191	100	2	M	83.7919	2.73785	1		unknown	1
N071700067	Hluti Clinic	PHC	19191	100	2	M	53.5414	0.501027	3	163	no	1
N07170013	Dwaleni Clinic	PHC	19191	100	2	F	12.4764	3.24983	3		no	1
N07170014	Dwaleni Clinic	PHC	19191	100	2	F	56.2683	3.42231	1		no	1
N07170017	Mfishane Clinic	PHC	19191	100	2	F	57.2348				unknown
N07170018	Mfishane Clinic	PHC	19191	100	2	F	40.2355	2.76249	2		unknown	1
N07170020	Mfishane Clinic	PHC	19191	100	2	F	31.6797	1.46749	1		unknown	1
N07170021	Mfishane Clinic	PHC	19191	100	2	F	47.5948				unknown
N07170023	Mashobeni Clinic	PHC	19191	100	2	F	32.0876	3.02806	2		no	1
N07170030	Gege Clinic	PHC	19191	100	2	F	23.9179	3.43053	2		no	1
N07170031	Gege Clinic	PHC	19191	301000	5.47857	M	29.3799	1.82067	2		no	1
N07170036	Nkwene Clinic	PHC	19191	100	2	F	26.8145	0.722793	1	655	no	1
N07170039	Phunga Gvt Clinic	PHC	19191	204	2.30963	F	59.8932	2.85284	1		no	1
N07170040	Phunga Gvt Clinic	PHC	19191	100	2	M	42.5599	2.08898	1	120	no	1
N07170042	Phunga Gvt Clinic	PHC	19191	100	2	F	32.4846	4.29021	1		no	1
N07170045	Mahlandle Clinic	PHC	19191	100	2	F	45.7495	4.63792	3		unknown	1
N07170046	Mahlandle Clinic	PHC	19191	100	2	F	47.9507	1.32512	2		unknown	1
N07170047	Mahlandle Clinic	PHC	19191	100	2	F	42.2012	6.705	3		unknown	1
N07170048	Mahlandle Clinic	PHC	19191	100	2	F	44.345	1.01027	2		unknown	1
N07170053	OLOS Clinic	PHC	19191	100	2	M	24.1123	0.854209	2	134	no	1
N07170060	JCI Clinic	PHC	19191	100	2	F	4.52567	0.731006	1	252	no	1
N07170065	JCI Clinic	PHC	19191	100	2	F	36.783				no
N07170068	Hluti Clinic	PHC	19191	100	2	F	27.3566	1.89459	1	360	no	1
N07180001	Tfokotani Clinic	PHC	19192	100	2	F	50.0342	6.78166	3		no	1
N07180002	Tfokotani Clinic	PHC	19192	14400	4.15836	F	35.4689	5.10062	3		no	1
N07180008	Mahlandle Clinic	PHC	19192	100	2	F	20.5448	1.31964	1		no	1
N07180014	JCI Clinic	PHC	19192	100	2	F	31.2936				no
N07180016	OLOS Clinic	PHC	19192	100	2	F	37.4401	2.66667	3		no	1
N07180017	OLOS Clinic	PHC	19192	100	2	F	30.0972	0.492813	1	286	no	1
N07180018	OLOS Clinic	PHC	19192	100	2	F	19.8604	7.26352			no
N07180022	OLOS Clinic	PHC	19192	100	2	F	40.9966	1.64545	1		no	1
N07180024	OLOS Clinic	PHC	19192	100	2	F	46.9268				no
N07180026	Zombodze Clinic	PHC	19192	100	2	F	63.5455	2.70226	2	343	no	1
N07180029	Zombodze Clinic	PHC	19192	100	2	F	31.0773	6.43669	3		no	1
N07190004	Mahlandle Clinic	PHC	19193	100	2	F	29.859	2.01232	2		no	1
N07190005	Mahlandle Clinic	PHC	19193	100	2	F	40.5503	3.17864	1		no	1
N07190014	Gege Clinic	PHC	19193	100	2	F	31.4798	2.43942	1		no	1
N07190021	Nhletjeni Clinic	PHC	19193	100	2	F	43.206	2.01506	1		no	1
N07190022	Nhletjeni Clinic	PHC	19193	100	2	F	45.9302	4.46543	1		no	1
N07190035	OLOS Clinic	PHC	19193	100	2	F	32.6817	1.0705	3		no	1
N07190037	OLOS Clinic	PHC	19193	100	2	F	36.6489	2.19028	1	518	no	1
N07190039	Hluti Clinic	PHC	19193	100	2	F	43.3484	1.64819	1	324	no	1
N07240006	Mashobeni Clinic	PHC	19198	100	2	F	39.6687				no
N07240014	Tfokotani Clinic	PHC	19198	100	2	F	48.0164	1.03217	1	523	no	1
N07240015	Tfokotani Clinic	PHC	19198	100	2	F	52.0055	1.30048	1		no	1
N07240017	Dwaleni Clinic	PHC	19198	100	2	F	24.9665	1.95756	1		no	1
N07240019	Dwaleni Clinic	PHC	19198	100	2	F	50.5599	1.41273	3		no	1
N07240020	Dwaleni Clinic	PHC	19198	100	2	F	30.3436	1.91376	2		no	1
N07240021	Dwaleni Clinic	PHC	19198	100	2	F	33.0486	2.41478	2		no	1
N07240022	Dwaleni Clinic	PHC	19198	100	2	M	42.371	3.29637	4		no	1
N07240023	Mahlandle Clinic	PHC	19198	100	2	F	46.1574	3.3922	3		no	1
N07240024	Mahlandle Clinic	PHC	19198	100	2	F	38.1602	5.38809	2		no	2
N07240026	Mahlandle Clinic	PHC	19198	100	2	F	7.87953	7.02259	1		no	2
N07240038	Nkwene Clinic	PHC	19198	764	2.88309	F	38.0068	4	1	281	no	1
N07240045	Hluti Clinic	PHC	19198	100	2	M	61.5606				no
N07240046	OLOS Clinic	PHC	19198	100	2	F	27.1786	2.20397	2	323	no	1
N07240049	OLOS Clinic	PHC	19198	100	2	M	7.48528				no
N07240051	OLOS Clinic	PHC	19198	1230	3.08991	F	29.9877	2.91307	1	394	no	1
N07240052	OLOS Clinic	PHC	19198	100	2	F	35.7673	0.728268	1	100	no	1
N07240056	Lavumisa Clinic	PHC	19198	100	2	F	45.5852	1.36345	2		no	1
N07240059	Hluti Clinic	PHC	19198	100	2	F	24.5613	2.8501	1	15.7	no	1
N07240060	Hluti Clinic	PHC	19198	100	2	F	27.0418	1.06776	1		no	1
N07250002	Zombodze Clinic	PHC	19199	100	2	F	29.1855	1.56879	3		no	1
N07250003	Zombodze Clinic	PHC	19199	100	2	F	61.473	0.522929	3	155	no	1
N07250006	Zombodze Clinic	PHC	19199	100	2	F	51.833	0.750171	1	1570	no	1
N07250007	Tfokotani Clinic	PHC	19199	100	2	F	22.935	1.55236	2	561	no	1
N07250010	Mahlandle Clinic	PHC	19199	100	2	F	41.5907	4.08487	3		no	1
N07250014	OLOS Clinic	PHC	19199	393000	5.59439	F	45.6099				no
N07250026	Hluti Clinic	PHC	19199	58300	4.76567	F	13.4237	6.13279	2	28	active on treatment	1
N07250028	Hluti Clinic	PHC	19199	100	2	F	67.5619	0.996578	2	203	no	1
N07250029	Hluti Clinic	PHC	19199	100	2	M	30.6338	2.81451	1	619	no	1
N07250031	JCI Clinic	PHC	19199	100	2	M	42.5626	0.821355	1	350	no	1
N07250036	JCI Clinic	PHC	19199	100	2	F	13.5633				no
N07250038	Lavumisa Clinic	PHC	19199	100	2	M	13.5633	0.599589	3	254	no	1
N07250039	Lavumisa Clinic	PHC	19199	100	2	M	51.5619	7.63313	1		no	1
N07250041	Phunga Gvt Clinic	PHC	19199	100	2	F	46.1465	2.70226	1	642	no	1
N07250045	Phunga Gvt Clinic	PHC	19199	100	2	M	65.0678	7.83847	1	488	no	1
N07250046	Phunga Gvt Clinic	PHC	19199	100	2	F	47.5619	5.86448	1		no	1
N07260002	Dwaleni Clinic	PHC	19200	100	2	F	69.1335	3.3128	4		unknown	1
N07260005	Gege Clinic	PHC	19200	100	2	F	57.6208	6.99795	4		no	1
N07260013	Mashobeni Clinic	PHC	19200	100	2	F	37.6263	1.42368	1		no	1
N07260014	Mashobeni Clinic	PHC	19200	100	2	F	44.6407				no
N07260015	Mashobeni Clinic	PHC	19200	100	2	F	39.9261				no
N07260016	Mashobeni Clinic	PHC	19200	100	2	F	39.7728	0.440794	1	806	no	1
N07260017	Mashobeni Clinic	PHC	19200	100	2	F	25.9658				no
N07260019	Mahlandle Clinic	PHC	19200	100	2	F	63.4031	2.86105	2		no	1
N07260021	Mahlandle Clinic	PHC	19200	100	2	F	72.5667	2.17385	3		no	1
N07260027	Hluti Clinic	PHC	19200	100	2	F	34.5654	1.72485	1	222	no	1
N07260029	Hluti Clinic	PHC	19200	100	2	M	49.5661	0.40794	1	387	no	1
N07260031	JCI Clinic	PHC	19200	100	2	F	11.729	1.91923	1		no	1
N07260032	JCI Clinic	PHC	19200	1350	3.13033	F	35.6496				no
N07260034	JCI Clinic	PHC	19200	100	2	F	29.9685				no
N07260048	Nkwene Clinic	PHC	19200	100	2	F	40.8788	1.95483	1		no	1
N07260057	Nhletjeni Clinic	PHC	19200	100	2	F	65.8754	3.24162	1	685	no	1
N07300004	Mahlandle Clinic	PHC	19204	100	2	F	51.8193				no
N07300005	Tfokotani Clinic	PHC	19204	100	2	F	46.5435	1.0924	1		no	1
N07300006	Mahlandle Clinic	PHC	19204	100	2	F	59.3895	3.54278	1		no	1
N07300007	Tfokotani Clinic	PHC	19204	100	2	F	47.6112	1.1499	1	347	no	1
N07300011	Mfishane Clinic	PHC	19204	100	2	F	64.5777	1.44285	1		unknown	1
N07300013	Mfishane Clinic	PHC	19204	100	2	F	45.577	1.78234	2		no	1
N07300015	Nkwene Clinic	PHC	19204	100	2	F	32.8652	1.12252	1		no	1
N07300017	Moti Clinic	PHC	19204	100	2	F	18	1.11157	2	455	unknown	1
N07300024	Nhletjeni Clinic	PHC	19204	100	2	M	34.1218	1.4757	3		no	1
N07300026	Nhletjeni Clinic	PHC	19204	100	2	F	50.5763	1.14168	1		unknown	1
N07300029	New Haven Clinic	PHC	19204	100	2	F	55.6468	2.1191	1		no	1
N07300030	New Haven Clinic	PHC	19204	100	2	F	4.11773	2.48323	1		no	1
N07300034	JCI Clinic	PHC	19204	100	2	F	54.0452	2.29432	1		no	1
N07300035	JCI Clinic	PHC	19204	100	2	M	44.5777	6.03149	2		no	1
N07300036	JCI Clinic	PHC	19204	100	2	F	53.2101	1.83436	3		no	1
N07300038	JCI Clinic	PHC	19204	71900	4.85673	F	5.56058				no
N07300040	JCI Clinic	PHC	19204	100	2	F	45.0678	1.29774	1		no	1
N07300041	JCI Clinic	PHC	19204	100	2	F	37	1.4319	1		no	1
N07300042	JCI Clinic	PHC	19204	100	2	F	39				no
N07300043	Lavumisa Clinic	PHC	19204	22700	4.35603	F	72.8652	1.31417	1		active on treatment	1
N07300044	Lavumisa Clinic	PHC	19204	100	2	F	53.9767	0.689938	1	186	no	1
N07300045	Lavumisa Clinic	PHC	19204	100	2	F	48.5969	4.28747	1	595	no	1
N07300046	Lavumisa Clinic	PHC	19204	100	2	M	53	6.6256	2	524	no	1
N07300048	Matsanjeni Health Centre	SHF	19204	100	2	M	33	1.61807	2		unknown	1
N07300049	OLOS Clinic	PHC	19204	100	2	M	33.1225	1.71389	2		no	1
N07300051	OLOS Clinic	PHC	19204	100	2	M	40.397	3.76851	2	140	no	1
N07300052	OLOS Clinic	PHC	19204	1080	3.03342	F	33.0185	2.37372	2		no	1
N07300053	OLOS Clinic	PHC	19204	100	2	F	49.577	4.07526			no	1
N07300054	OLOS Clinic	PHC	19204	100	2	M	30.1492	2.48871	2	147	no	1
N07300055	OLOS Clinic	PHC	19204	100	2	M	51.6085	3.96167	1	220	unknown	1
N07300056	OLOS Clinic	PHC	19204	297	2.47276	M	54.5462	1.38809	1	382	no	1
N07300057	OLOS Clinic	PHC	19204	100	2	F	68.2464	3.55921	1	371	no	1
N07300058	Hluti Clinic	PHC	19204	218	2.33846	F	48.4326	6.47228	1	937	no	1
N07300059	Hluti Clinic	PHC	19204	4110	3.61384	M	43.0637	3.06366	2		no	1
N07300060	Hluti Clinic	PHC	19204	100	2	F	40.3149				no
N07300061	Hluti Clinic	PHC	19204	100	2	M	45.5387	2.04244	1	385	no	1
N07300062	Hluti Clinic	PHC	19204	100	2	F	27.5756	2.4449	1	664	no	1
N07300063	Hluti Clinic	PHC	19204	100	2	M	40.5777	3.34565	1	157	no	1
N07300064	Hluti Clinic	PHC	19204	100	2	F	51.3402	6.47776	1		no	1
N07300065	Hluti Clinic	PHC	19204	100	2	M	38.2943	2.66393	1	240	no	1
N07310001	Dwaleni Clinic	PHC	19205	100	2	F	28.9747	5.17454	2		no	1
N07310002	Dwaleni Clinic	PHC	19205	100	2	M	35.1595	1.47023	3		no	1
N07310003	Dwaleni Clinic	PHC	19205	100	2	F	37.1444	2.35181	2		no	1
N07310004	Dwaleni Clinic	PHC	19205	2730	3.43616	F	44.9227	1.79603	3		no	1
N07310006	Dwaleni Clinic	PHC	19205	1300	3.11394	M	18.0068	3.26899	3		no	1
N07310007	Dwaleni Clinic	PHC	19205	100	2	M	81.9576	4.67625	3		active on treatment	1
N07310010	Hluti Clinic	PHC	19205	100	2	F	33.4949	2.92676	1	451	no	1
N07310011	Hluti Clinic	PHC	19205	100	2	F	29.128	2.5243	1	302	no	1
N07310012	Hluti Clinic	PHC	19205	100	2	F	42.3929	1.31691	1	590	no	1
N07310013	Hluti Clinic	PHC	19205	100	2	M	51.7591	1.56605	3		no	1
N07310014	JCI Clinic	PHC	19205	100	2	M	38.2505				no
N07310015	JCI Clinic	PHC	19205	100	2	M	60.5804	1.0705	2		no	1
N07310016	JCI Clinic	PHC	19205	100	2	M	38	1.64545	1		no	1
N07310017	JCI Clinic	PHC	19205	100	2	F	62.5791				no
N07310018	JCI Clinic	PHC	19205	100	2	M	32.7036	0.974675	1	202	no	1
N07310019	JCI Clinic	PHC	19205	100	2	M	36.9719	1.05681	2		no	1
N07310020	JCI Clinic	PHC	19205	100	2	M	50.1164				no
N07310021	OLOS Clinic	PHC	19205	100	2	F	50.4586	3.2909	1		no	1
N07310022	OLOS Clinic	PHC	19205	100	2	F	43.4552	0.566735	1	324	no	1
N07310023	OLOS Clinic	PHC	19205	100	2	F	28.2738	5.72758	2	663	no	1
N07310024	OLOS Clinic	PHC	19205	2670	3.42651	M	38.0616	1.48665	2		no	1
N07310025	OLOS Clinic	PHC	19205	100	2	F	35.0062	1.06502	2	474	no	1
N07310026	OLOS Clinic	PHC	19205	100	2	M	45.4073	1.14168	1		no	1
N07310027	Nhlangano Health Centre	SHF	19205	100	2	F	31				unknown
N07310028	Mfishane Clinic	PHC	19205	100	2	F	49.5797				no
N07310029	Phunga Gvt Clinic	PHC	19205	100	2	F	26.9979	1.20739	1		unknown	1
N07310030	Phunga Gvt Clinic	PHC	19205	100	2	F	40.2218	3.02259	1		unknown	1
N07310033	Phunga Gvt Clinic	PHC	19205	100	2	F	35.4825	4.27105	1	433	unknown	1
N07310035	Nkwene Clinic	PHC	19205	100	2	M	38.9405	1.64271	1		no	1
N07310042	New Haven Clinic	PHC	19205	100	2	F	30.9487	1.0924	2		no	1
N07310043	New Haven Clinic	PHC	19205	100	2	F	53.6674	4.4627	1		no	1
N07310044	New Haven Clinic	PHC	19205	100	2	F	28.3039	6.705	1		no	1
N07310046	Ntshanini Clinic	PHC	19205	100	2	F	52.9993	6.45585	1		no	1
N07310051	Gege Clinic	PHC	19205	100	2	F	34.8063	1.99316	1		no	1
N07310052	Gege Clinic	PHC	19205	100	2	F	58.0452	4.1013	2		no	1
N07310053	Gege Clinic	PHC	19205	100	2	M	42.9514				no
N07310054	Gege Clinic	PHC	19205	100	2	F	56.7912	1.64271	2		no	1
N07310055	Magubheleni Clinic	PHC	19205	100	2	F	48.5804	4.08214	2		no	1
N07310056	Mashobeni Clinic	PHC	19205	100	2	F	29.5797	0.824093	1		no	1
N07310058	Mashobeni Clinic	PHC	19205	100	2	F	24.115				no
N07310059	Mashobeni Clinic	PHC	19205	100	2	F	53.5797				no
N07310060	Mahlandle Clinic	PHC	19205	100	2	F	54.8775	2.04517	2		no	1
N08010001	Nhlangano Health Centre	SHF	19206	100	2	F	33	3.81656	2		unknown	1
N08010002	Nhlangano Health Centre	SHF	19206	486000	5.68664	M	36				unknown
N08010004	Phunga Nazarene Clinic	PHC	19206	100	2	F	43.6359	1.01574	1	112	no	1
N08010005	Phunga Nazarene Clinic	PHC	19206	100	2	F	38.6393	2.13005	1	488	no	1
N08010008	Zombodze Clinic	PHC	19206	100	2	F	35.6359	2.74059	3		no	1
N08010009	Zombodze Clinic	PHC	19206	100	2	M	27.9343	1.45654	2		no	1
N08010010	Zombodze Clinic	PHC	19206	14600	4.16435	M	45.7248	2.47228	3	174	no	1
N08010011	Zombodze Clinic	PHC	19206	100	2	F	39.2416	4.83231	3		no	1
N08010012	Zombodze Clinic	PHC	19206	100	2	F	40.1232	1.76318	2	537	no	1
N08010013	Zombodze Clinic	PHC	19206	100	2	F	58.8556	4.92813	1		no	1
N08010014	Zombodze Clinic	PHC	19206	100	2	F	21.3415	2.47228	2		no	1
N08010016	Tfokotani Clinic	PHC	19206	171000	5.233	F	35.7317	1.51403	3	177	no	1
N08010017	Tfokotani Clinic	PHC	19206	100	2	F	38.4914	1.14442	1	496	no	1
N08010018	Tfokotani Clinic	PHC	19206	100	2	F	42.2396	1.1499	1		no	1
N08010019	JCI Clinic	PHC	19206	100	2	F	43.6961	2.05065	1		no	1
N08010021	Hluti Clinic	PHC	19206	100	2	F	39.0637				no
N08010022	Hluti Clinic	PHC	19206	100	2	F	49.9055	1.95209	1	265	no	1
N08010023	Hluti Clinic	PHC	19206	100	2	M	39	2.30253	1	219	no	1
N08010024	Hluti Clinic	PHC	19206	100	2	F	39.5784	2.33539	1		no	1
N08010025	Hluti Clinic	PHC	19206	100	2	F	33.577	1.51129	1	273	no	1
N08010026	Hluti Clinic	PHC	19206	298	2.47422	M	52.5832	1.72211	1	505	no	1
N08010027	OLOS Clinic	PHC	19206	100	2	F	43.0691	3.14853	2		no	1
N08010028	OLOS Clinic	PHC	19206	100	2	M	40.334	1.68378	2	252	no	1
N08010029	OLOS Clinic	PHC	19206	100	2	F	24.282	1.94935	4	259	no	1
N08010030	OLOS Clinic	PHC	19206	100	2	F	49.6208	0.971937	3	345	no	1
N08010031	OLOS Clinic	PHC	19206	100	2	F	45.3607	3.21971	2	376	no	1
N08010032	OLOS Clinic	PHC	19206	100	2	F	49.1335	4.13963	1		no	1
N08010034	OLOS Clinic	PHC	19206	100	2	M	18.6612				no
N08010035	OLOS Clinic	PHC	19206	100	2	M	58.976				no
N08010036	OLOS Clinic	PHC	19206	100	2	M	12.2984				no
N08020001	Mashobeni Clinic	PHC	19207	100	2	M	42.0342				no
N08020002	Mashobeni Clinic	PHC	19207	100	2	F	39.6386				no
N08020003	Mashobeni Clinic	PHC	19207	100	2	F	39.8905	1.17454	1		no	1
N08020004	Mashobeni Clinic	PHC	19207	100	2	F	61.807				no
N08020005	Magubheleni Clinic	PHC	19207	100	2	F	37.9932	1.73032	3		no	1
N08020006	Magubheleni Clinic	PHC	19207	100	2	M	44.9062	1.42368	3		no	1
N08020007	Magubheleni Clinic	PHC	19207	39300	4.59439	F	42.5845	2.34086	2		no	1
N08020008	Gege Clinic	PHC	19207	100	2	M	74	1.63723	2		no	1
N08020009	Gege Clinic	PHC	19207	7220	3.85854	F	32.668	2.80356	3		no	1
N08020010	Nhlangano Health Centre	SHF	19207	218	2.33846	F	46	8.16427	3		unknown	1
N08020012	Moti Clinic	PHC	19207	12400	4.09342	M	35	1.02396	1	50	unknown	1
N08020013	Mfishane Clinic	PHC	19207	100	2	F	31.3046				no
N08020014	Mfishane Clinic	PHC	19207	100	2	M	54.3135				no
N08020018	Mfishane Clinic	PHC	19207	100	2	F	44.1834	0.925394	1	245	no	1
N08020020	OLOS Clinic	PHC	19207	100	2	M	47.6687				no
N08020021	OLOS Clinic	PHC	19207	4857	3.68637	F	6.6694	5.84805	1	1305	no	1
N08020022	Hluti Clinic	PHC	19207	100	2	F	26.4093	1.64819	1		no	1
N08020023	Dwaleni Clinic	PHC	19207	100	2	F	55.5838	5.06229	3		no	1
N08020024	Dwaleni Clinic	PHC	19207	100	2	M	35.5838	6.8063	1	234	no	1
N08020025	Hluti Clinic	PHC	19207	100	2	F	18.4997	2.47228	1		no	1
N08020026	Hluti Clinic	PHC	19207	100	2	M	60.6872	3.14853	1		no	1
N08020027	Lavumisa Clinic	PHC	19207	100	2	F	3.9781	2.17385	2		no	1
N08020028	Lavumisa Clinic	PHC	19207	100	2	M	31.7098	0.481862	2	309	no	1
N08020029	Lavumisa Clinic	PHC	19207	100	2	M	7.47159	0.813142	2	845	no	1
N08020031	JCI Clinic	PHC	19207	100	2	F	7.58385	5.23477			no	1
N08020032	JCI Clinic	PHC	19207	100	2	F	56.6708	1.1718	1		no	1
N08020033	JCI Clinic	PHC	19207	100	2	F	32.9309				no
N08020034	JCI Clinic	PHC	19207	100	2	M	53.076	2.72964	3		no	2
N08020035	JCI Clinic	PHC	19207	100	2	F	29.9548				no
N08020036	JCI Clinic	PHC	19207	100	2	F	31.0034				no
N08020038	JCI Clinic	PHC	19207	100	2	F	38.9021	2.55168	2		no	1
N08020039	JCI Clinic	PHC	19207	100	2	F	27.3292				no
N08060001	Zombodze Clinic	PHC	19211	100	2	M	44.1177	1.79603	2		no	1
N08060002	OLOS Clinic	PHC	19211	100	2	F	49.8316	6.22313	1		no	1
N08060003	OLOS Clinic	PHC	19211	100	2	F	43.9589	2.66119	2	234	no	1
N08060004	OLOS Clinic	PHC	19211	100	2	F	30.5955	3.15127	1		no	1
N08060005	OLOS Clinic	PHC	19211	100	2	F	54.935	2.79535	2		no	1
N08060006	OLOS Clinic	PHC	19211	100	2	F	56.5859	2.09719	2	569	no	1
N08060007	OLOS Clinic	PHC	19211	100	2	F	38.4394	4.86242	1	594	no	1
N08060008	OLOS Clinic	PHC	19211	100	2	M	59.4935				no
N08060009	Zombodze Clinic	PHC	19211	100	2	F	30.7515	0.933607	1	236	no	1
N08060010	Zombodze Clinic	PHC	19211	228800	5.35946	F	29.8727	1.99316	3		no	1
N08060011	Zombodze Clinic	PHC	19211	100	2	F	63	3.86858	2		no	1
N08060012	Zombodze Clinic	PHC	19211	100	2	F	59	2.7707	2		no	1
N08060013	Zombodze Clinic	PHC	19211	100	2	M	48.5969	2.44764	2		no	1
N08060014	Zombodze Clinic	PHC	19211	100	2	F	43.6413	2.16016	2		no	1
N08060015	Lavumisa Clinic	PHC	19211	100	2	M	30.5955	2.65298	2		no	1
N08060016	Lavumisa Clinic	PHC	19211	100	2	F	43.2964	1.78234	1	638	no	1
N08060017	Lavumisa Clinic	PHC	19211	100	2	M	30.5572	1.05407	2	405	no	1
N08060018	Hluti Clinic	PHC	19211	100	2	F	26.475	3.77002	1	330	no	1
N08060019	Hluti Clinic	PHC	19211	100	2	M	38.2888	0.911704	2	181	no	1
N08060020	Hluti Clinic	PHC	19211	22260	4.34753	M	33.4292	5.55236	2	293	no	1
N08060021	Hluti Clinic	PHC	19211	100	2	F	30.4586	2.12457	1	254	no	1
N08060022	Hluti Clinic	PHC	19211	100	2	F	34.5955	3.71089	3		no	1
N08060023	Hluti Clinic	PHC	19211	100	2	F	27.2553	1.31417	1	474	no	1
N08060024	Hluti Clinic	PHC	19211	100	2	F	40.0986	5.81793	2	825	no	1
N08060025	Matsanjeni Health Centre	SHF	19211	100	2	F	34				unknown
N08060028	JCI Clinic	PHC	19211	100	2	F	27.0308				active on treatment
N08060030	JCI Clinic	PHC	19211	322	2.50786	M	4.13415	1.02943	1		no	1
N08060034	Ntshanini Clinic	PHC	19211	1704	3.23147	F	33.4127	3.25257	1	430	no	1
N08060036	New Haven Clinic	PHC	19211	100	2	F	34.1711				no
N08060043	Nkwene Clinic	PHC	19211	100	2	F	37.9959	6.47228	1		no	1
N08060045	Nkwene Clinic	PHC	19211	100	2	M	7.83573	2.0616	1	1048	no	1
N08060046	Mfishane Clinic	PHC	19211	12970	4.11294	F	31.8604				no
N08060047	Mfishane Clinic	PHC	19211	100	2	M	47.5072				no
N08060048	Phunga Gvt Clinic	PHC	19211	100	2	F	54.6064	3.27173	1		no	1
N08060052	Jericho Clinic	PHC	19211	100	2	M	29.1225	3.36208	4		no	1
N08060054	Tfokotani Clinic	PHC	19211	100	2	F	36.8405	0.996578	2	240	no	1
N08060055	Mahlandle Clinic	PHC	19211	100	2	F	31.2553	0.911704	1		no	1
N08060056	Mahlandle Clinic	PHC	19211	100	2	F	32.9938	5.03765	2		no	1
N08060057	Mahlandle Clinic	PHC	19211	100	2	F	59.5702	2.46954	2		no	1
N08060060	Silele Clinic	PHC	19211	100	2	F	44	3.27173	2		no	1
N08070001	Dwaleni Clinic	PHC	19212	150000	5.17609	M	56.5859				no
N08070002	Mashobeni Clinic	PHC	19212	100	2	F	27.8248	0.703628	2	135	no	1
N08070003	Mashobeni Clinic	PHC	19212	100	2	F	50.1602				no
N08070004	Mashobeni Clinic	PHC	19212	100	2	F	63.5975	7.04723	4	442	no	1
N08070005	Mashobeni Clinic	PHC	19212	100	2	F	36.7611	1.0486	1	241	no	1
N08070006	Magubheleni Clinic	PHC	19212	100	2	M	7.08008	1.54689	3		no	1
N08070008	Magubheleni Clinic	PHC	19212	100	2	M	29.1034	0.418891	2		no	1
N08070009	Gege Clinic	PHC	19212	24760	4.39375	F	34.3053	1.9165	3		no	1
N08070010	Mashobeni Clinic	PHC	19212	100	2	M	10.5982	0.939083	1		no	1
N08070016	JCI Clinic	PHC	19212	100	2	F	35.4004	0.969199	1	248	unknown	1
N08070021	Hluti Clinic	PHC	19212	100	2	F	46.6092	1.38261	1	543	no	1
N08070022	Hluti Clinic	PHC	19212	100	2	F	6.54894	1.74401			no	2
N08070023	Hluti Clinic	PHC	19212	100	2	M	42.5982	2.73511	2	315	no	1
N08070024	Hluti Clinic	PHC	19212	100	2	F	36.1478				no
N08070026	JCI Clinic	PHC	19212	100	2	F	46.5982				no
N08070027	Hluti Clinic	PHC	19212	100	2	F	46.089	4.17522	1	415	no	1
N08070031	New Haven Clinic	PHC	19212	100	2	M	32.8706	2.73785	3		no	1
N08070041	Nkwene Clinic	PHC	19212	100	2	M	55	6.66667	1		no	1
N08070046	Nkwene Clinic	PHC	19212	100	2	F	26.59	1.24846	1	280	no	1
N08070047	Moti Clinic	PHC	19212	100	2	F	48.6598	5.04038	2		no	1
N08070048	Phunga Nazarene Clinic	PHC	19212	100	2	M	46.5982	1.31964	1	332	no	1
N08070050	Mfishane Clinic	PHC	19212	100	2	F	45.4538	2.78166	1		no	1
N08070052	OLOS Clinic	PHC	19212	100	2	F	29.2594	1.33333	2		no	1
N08070053	OLOS Clinic	PHC	19212	91790	4.9628	M	19.7016				no
N08070054	OLOS Clinic	PHC	19212	100	2	M	45.9001	1.23751	2	515	no	1
N08070055	OLOS Clinic	PHC	19212	100	2	F	46.5927				no
N08070056	OLOS Clinic	PHC	19212	100	2	M	10.3491				no
N08070057	OLOS Clinic	PHC	19212	100	2	M	60.5996	6.55168	3	225	no	1
N08070058	OLOS Clinic	PHC	19212	576600	5.76087	M	33.4565	4.82683	1	77	no	1
N08070059	OLOS Clinic	PHC	19212	100	2	M	43.6715	4.05476	2		no	1
N08070060	OLOS Clinic	PHC	19212	100	2	F	52.8214	3.96167	1		no	1
N08070061	Matsanjeni Health Centre	SHF	19212	100	2	M	43	2.22313	2		unknown	1
N08070062	Matsanjeni Health Centre	SHF	19212	100	2	F	32	2.45038	3		unknown	1
N08080001	Tfokotani Clinic	PHC	19213	100	2	F	32.5832	1.24572	1	242	no	1
N08080002	Mahlandle Clinic	PHC	19213	100	2	F	31.8056	1.12799	1		no	1
N08080003	Tfokotani Clinic	PHC	19213	100	2	F	46.0945				no
N08080004	Zombodze Clinic	PHC	19213	1156	3.06296	M	52.7447	1.05407	2	117	no	1
N08080005	Zombodze Clinic	PHC	19213	100	2	M	57.6016	1.60438	1		no	1
N08080006	Zombodze Clinic	PHC	19213	100	2	F	13.8973	1.55236	2		no	1
N08080008	Zombodze Clinic	PHC	19213	100	2	F	46.9952	5.99863	4		no	1
N08080009	Zombodze Clinic	PHC	19213	9232	3.9653	M	11.6742	1.70568	2		no	1
N08080010	Hluti Clinic	PHC	19213	100	2	M	55.4524	5.13621	1	605	no	1
N08080011	Hluti Clinic	PHC	19213	100	2	F	38.7461	3.26078	1	934	no	1
N08080012	OLOS Clinic	PHC	19213	100	2	F	37.1225	1.16359	1	504	no	1
N08080013	OLOS Clinic	PHC	19213	100	2	M	65.3388	4.82957	1		no	1
N08080014	OLOS Clinic	PHC	19213	100	2	M	49.7331	4.27379	2		no	1
N08080015	OLOS Clinic	PHC	19213	47680	4.67834	M	44.9911	4.75291	3	60	no	1
N08080016	OLOS Clinic	PHC	19213	100	2	F	27.9206	2.41752	1		no	1
N08080017	OLOS Clinic	PHC	19213	100	2	F	34.3737	1.43463	1		no	1
N08080018	OLOS Clinic	PHC	19213	100	2	F	46.9021	1.22108	2		no	1
N08080020	JCI Clinic	PHC	19213	100	2	F	36.5722	1.99316	1		no	1
N08080021	JCI Clinic	PHC	19213	100	2	F	60.6023				no
N08080022	JCI Clinic	PHC	19213	100	2	F	64.6023				no
N08080023	JCI Clinic	PHC	19213	100	2	F	39.6112	1.37988	3		no	1
N08080024	JCI Clinic	PHC	19213	100	2	M	54.601	6.3436	1		no	1
N08080025	JCI Clinic	PHC	19213	130	2.11394	M	48.104				no
N08080026	JCI Clinic	PHC	19213	100	2	F	38.601				no
N08090031	Mfishane Clinic	PHC	19214	100	2	F	38.9021				no
N08090032	Hluti Clinic	PHC	19214	1711	3.23325	M	42.1054	4.35318	1		no	1
N08090033	JCI Clinic	PHC	19214	100	2	F	62.6037				no
N08090034	OLOS Clinic	PHC	19214	100	2	F	31.6961	1.16632	2	111	no	1
N08090035	OLOS Clinic	PHC	19214	100	2	M	49.1526	1.87543	2		no	1
N08090036	Matsanjeni Health Centre	SHF	19214	100	2	F	34	2.74606	2	1213	no	1
N08090037	Matsanjeni Health Centre	SHF	19214	100	2	F	34	3.10888	2		unknown	1
N08090039	Matsanjeni Health Centre	SHF	19214	100	2	F	56	5.04312			unknown	1
N08090040	Mashobeni Clinic	PHC	19214	411	2.61384	M	52.6051	1.03491	1	526	no	1
N08090041	Magubheleni Clinic	PHC	19214	100	2	F	18.9322	5.56331			unknown	1
N08090043	Mashobeni Clinic	PHC	19214	100	2	M	25.6044	1.51951	1		no	1
N08090044	Mashobeni Clinic	PHC	19214	52760	4.7223	M	23.2115				no
N08090045	Mashobeni Clinic	PHC	19214	100	2	M	35.2745	0.613279	2	79	no	1
N08090046	Mashobeni Clinic	PHC	19214	100	2	F	45.9603				no
N08090047	JCI Clinic	PHC	19214	100	2	F	34				no
N08090048	JCI Clinic	PHC	19214	100	2	F	53.0459	2.01506	1		no	1
N08090049	JCI Clinic	PHC	19214	100	2	F	46.1875				no
N08090050	JCI Clinic	PHC	19214	100	2	F	68.6051	1.86174	2		no	1
N08090051	JCI Clinic	PHC	19214	100	2	M	3.49624				no
N08090052	JCI Clinic	PHC	19214	100	2	M	28.6051	2.45585	1		no	1
N08090053	JCI Clinic	PHC	19214	172	2.23553	F	52.6051	2.61191	2		no	1
N08090054	Mashobeni Clinic	PHC	19214	100	2	F	42.4531				no
N08090055	Mashobeni Clinic	PHC	19214	4538	3.65686	F	29.3224				no
N08090056	Mashobeni Clinic	PHC	19214	100	2	F	39.603	1.07871	3		no	1
N08090057	Mashobeni Clinic	PHC	19214	100	2	F	41.4921				no
N08090058	Mahlandle Clinic	PHC	19214	100	2	F	29.8344				no
N08090062	Nkwene Clinic	PHC	19214	100	2	F	52.2765	1.11157	1		no	1
N08090070	New Haven Clinic	PHC	19214	100	2	M	48.6051	0.870637	1	509	no	1
N08090071	New Haven Clinic	PHC	19214	100	2	F	49.2649	4.85421	1		no	1
N08090073	New Haven Clinic	PHC	19214	100	2	M	56.6051	5.38809	1	370	no	1
N08130074	OLOS Clinic	PHC	19218	100	2	F	38.4203	6.08624	2	423	no	1
N08130075	OLOS Clinic	PHC	19218	100	2	M	58.0342	4.24781	1		no	1
N08130076	OLOS Clinic	PHC	19218	100	2	M	34.078	1.9822	3		no	1
N08130077	OLOS Clinic	PHC	19218	100	2	F	25.0815	0.876112	2	390	no	1
N08130078	OLOS Clinic	PHC	19218	32000	4.50515	F	37.0103				no
N08130079	OLOS Clinic	PHC	19218	35630	4.55182	F	21.9274	0.418891	2	201	no	1
N08130080	OLOS Clinic	PHC	19218	100	2	M	28.5147	1.13895	3	126	no	1
N08130081	OLOS Clinic	PHC	19218	100	2	F	39.4908	2.09719	1	605	no	1
N08130082	OLOS Clinic	PHC	19218	100	2	M	77.3279	4.28747	1		no	1
N08130083	Mhlosheni Clinic	PHC	19218	100	2	F	29.8179	6.08898	1		no	1
N08130085	JCI Clinic	PHC	19218	124200	5.09412	F	34.4832	5.577	1		no	1
N08130086	JCI Clinic	PHC	19218	100	2	F	2.86653				no
N08130087	JCI Clinic	PHC	19218	100	2	F	21.6756				no
N08130088	JCI Clinic	PHC	19218	100	2	M	37.6345				no
N08130089	JCI Clinic	PHC	19218	100	2	F	32.616				no
N08130090	JCI Clinic	PHC	19218	100	2	F	30.4476	2.39014	1		no	1
N08130091	JCI Clinic	PHC	19218	100	2	M	30.6146				no
N08130092	Lavumisa Clinic	PHC	19218	100	2	F	53	5.66735	2		no	1
N08130093	Lavumisa Clinic	PHC	19218	100	2	F	61.6619	7.06092	2		no	1
N08130094	Lavumisa Clinic	PHC	19218	100	2	F	12.345	1.87269	2		no	1
N08130095	Hluti Clinic	PHC	19218	100	2	F	32.7091	4.59138	1		no	1
N08130096	Hluti Clinic	PHC	19218	100	2	F	34.4422	3.92252	2		no	1
N08130097	Hluti Clinic	PHC	19218	100	2	M	40.616	3.2334	2	468	no	1
N08130099	Hluti Clinic	PHC	19218	100	2	M	43.614	1.42916	1		no	1
N08130100	Hluti Clinic	PHC	19218	100	2	M	34.2806	2.51061			no	1
N08130101	Hluti Clinic	PHC	19218	100	2	M	57.0021				no
N08130102	Hluti Clinic	PHC	19218	100	2	F	53.6126	4.82409	2	415	no	1
N08130104	Hluti Clinic	PHC	19218	50000	4.69897	F	28.6078	1.21834	2		no	1
N08130105	Mfishane Clinic	PHC	19218	100	2	F	71.614				no
N08130106	Mfishane Clinic	PHC	19218	100	2	F	36				no
N08130108	Nkwene Clinic	PHC	19218	100	2	F	49.6153	2.79261	1	304	no	1
N08130109	Nkwene Clinic	PHC	19218	100	2	M	38.1711	2.77344	1	267	no	1
N08130112	Mfishane Clinic	PHC	19218	3956	3.59726	F	25.6153	1.64819	2		no	1
N08140116	Mashobeni Clinic	PHC	19219	100	2	F	41.2786	2.2642	3		no	1
N08140117	Mashobeni Clinic	PHC	19219	100	2	F	30.2067	2.94593	1		no	1
N08140118	Mashobeni Clinic	PHC	19219	100	2	F	37.0486				no
N08140119	Gege Clinic	PHC	19219	100	2	F	59.3621	3.06639	4		no	1
N08140120	Magubheleni Clinic	PHC	19219	100	2	F	26.9103	1.0705	1		no	1
N08140121	Mhlosheni Clinic	PHC	19219	100	2	F	49.6728	8.09583	3	245	no	1
N08140123	Tfokotani Clinic	PHC	19219	100	2	M	45.5688	1.3963	1		no	1
N08140124	Dwaleni Clinic	PHC	19219	100	2	F	23.8138	1.93018	1		no	1
N08140125	Dwaleni Clinic	PHC	19219	100	2	F	48.3395				no
N08140127	JCI Clinic	PHC	19219	100	2	M	50.6174	0.577686	1	442	no	1
N08140128	JCI Clinic	PHC	19219	100	2	F	24.6735				no
N08140129	Lavumisa Clinic	PHC	19219	100	2	M	35.2635	4.17522			no
N08140130	Lavumisa Clinic	PHC	19219	100	2	F	26.5873	0.479124	1	307	no	1
N08140131	Lavumisa Clinic	PHC	19219	100	2	F	30.3354	1.47844	1	652	no	1
N08140132	Lavumisa Clinic	PHC	19219	100	2	F	20.9035	0.596851	1	226	no	1
N08140133	Hluti Clinic	PHC	19219	100	2	M	59.8686	3.6742	1		no	1
N08140134	Hluti Clinic	PHC	19219	100	2	F	30.1711	3.40589	1	576	no	1
N08140135	Hluti Clinic	PHC	19219	100	2	F	51.8877	4.13689	1		no	1
N08140136	Hluti Clinic	PHC	19219	100	2	F	44.3176	2.31622	1	327	active on treatment	1
N08140137	Hluti Clinic	PHC	19219	100	2	F	45.7248	1.62355	1	604	no	1
N08140138	Hluti Clinic	PHC	19219	100	2	M	48.6735	2.73511	2		no	1
N08140139	OLOS Clinic	PHC	19219	100	2	F	40.3614	2.49144	1		no	1
N08140140	OLOS Clinic	PHC	19219	100	2	F	58.6174	0.969199	1	251	no	1
N08140141	OLOS Clinic	PHC	19219	100	2	F	48.6899	1.52498	4		no	1
N08140142	OLOS Clinic	PHC	19219	100	2	F	29.0322	2.13826	1		no	1
N08140143	OLOS Clinic	PHC	19219	100	2	F	27.3785	0.66256	2	358	no	1
N08140144	OLOS Clinic	PHC	19219	100	2	F	67.4497	2.52977	1		no	1
N08140145	OLOS Clinic	PHC	19219	100	2	F	54.1164	2.17659	1	306	no	1
N08140146	New Haven Clinic	PHC	19219	100	2	F	32.6133	6.6475	1		no	1
N08140158	Moti Clinic	PHC	19218	100	2	F	52	4.57221	1		no	1
N08150159	Mahlandle Clinic	PHC	19220	100	2	F	39.822	4.48734	3		no	1
N08150160	Tfokotani Clinic	PHC	19220	100	2	F	24.9199	1.37988	1		no	1
N08150161	Tfokotani Clinic	PHC	19220	100	2	F	43.9288	1.51129	3		no	1
N08150162	Tfokotani Clinic	PHC	19220	100	2	M	48.7447	1.60986	1		no	1
N08150163	Nhlangano Health Centre	SHF	19220	16000	4.20412	F	19	4.05476	3	112	unknown	1
N08150164	Zombodze Clinic	PHC	19220	100	2	F	45.1225	0.648871	4		no	1
N08150165	Zombodze Clinic	PHC	19220	100	2	F	46	1.28679	2		no	1
N08150166	Zombodze Clinic	PHC	19220	100	2	M	27	1.57153	3	256	no	1
N08150167	Zombodze Clinic	PHC	19220	100	2	F	24.2437	0.845996	1		no	1
N08150168	Zombodze Clinic	PHC	19220	100	2	F	30.2669	1.30322	1		no	1
N08150170	Mhlosheni Clinic	PHC	19220	100	2	M	45.1225	1.67283	3		no	1
N08150172	Hluti Clinic	PHC	19220	100	2	F	49.6208	5.50034	1		unknown	1
N08150173	Hluti Clinic	PHC	19220	100	2	F	38.4285	5.00205	2		unknown	1
N08150174	Hluti Clinic	PHC	19220	100	2	F	3.23614	2.65024	1	1601	unknown	1
N08150175	Lavumisa Clinic	PHC	19220	100	2	M	40	2.48871	1	134	no	1
N08150177	Lavumisa Clinic	PHC	19220	100	2	M	27.2389	2.68583	1	337	no	1
N08150178	Lavumisa Clinic	PHC	19220	100	2	F	36.0903	3.14579	1		no	1
N08150179	JCI Clinic	PHC	19220	100	2	F	52.501	0.709103	1	300	no	1
N08150180	JCI Clinic	PHC	19220	100	2	M	10.1739	3.92608	2		no	1
N08150181	JCI Clinic	PHC	19220	100	2	F	37.2923				no
N08150182	JCI Clinic	PHC	19220	100	2	F	35.8686				no
N08150183	JCI Clinic	PHC	19220	4422	3.64562		7.90418				no
N08150184	JCI Clinic	PHC	19220	100	2	F	33.6454	7.01985	2		no	1
N08150186	OLOS Clinic	PHC	19220	100	2	M	39.6058	2.79808	3		no	1
N08150187	OLOS Clinic	PHC	19220	100	2	F	48.668	1.72211	1	368	no	1
N08150188	OLOS Clinic	PHC	19220	100	2	F	53.9274	3.75633	2	412	no	1
N08150189	OLOS Clinic	PHC	19220	100	2	M	64.4271	3.71675	3	315	no	1
N08150190	OLOS Clinic	PHC	19220	100	2	F	34.8309	2.91581	2		no	1
N08150191	OLOS Clinic	PHC	19220	100	2	F	31.6194	0.876112	4	190	no	1
N08150192	OLOS Clinic	PHC	19220	100	2	M	37.18	0.807666	1	280	no	1
N08150193	OLOS Clinic	PHC	19220	100	2	F	22.0808	0.87885	2	637	no	1
N08160194	Dwaleni Clinic	PHC	19221	100	2	F	33.2841	1.93566	2		no	1
N08160195	Dwaleni Clinic	PHC	19221	100	2	F	24.9719	0.887064	2		no	1
N08160196	Dwaleni Clinic	PHC	19221	100	2	M	19.1951	1.06229	3		no	1
N08160197	Mahlandle Clinic	PHC	19221	100	2	M	36.3422	5.23751	3		no	1
N08160198	Dwaleni Clinic	PHC	19221	100	2	F	55.8795	6.86927	3		no	1
N08160200	Nhlangano Health Centre	SHF	19221	9932	3.99704	M	33	1.30869	3		unknown	1
N08160201	Mashobeni Clinic	PHC	19221	100	2	F	24.3997	1.90281	1		no	1
N08160202	Mashobeni Clinic	PHC	19221	100	2	F	30.8611				no
N08160203	Mashobeni Clinic	PHC	19221	108800	5.03663	M	37.3634				no
N08160204	Mashobeni Clinic	PHC	19221	100	2	M	67.6222	0.925394	1		no	1
N08160205	Mashobeni Clinic	PHC	19221	100	2	F	29.87	2.14921	1		no	1
N08160206	Mashobeni Clinic	PHC	19221	100	2	M	15.0281	3.02806	3		no	1
N08160207	Gege Clinic	PHC	19221	100	2	M	31.8932	3.23614	3		no	1
N08160210	Magubheleni Clinic	PHC	19221	100	2	F	30.0479	4.9692	2		no	1
N08160211	OLOS Clinic	PHC	19221	100	2	M	51.9836	2.47776	2		no	1
N08160212	OLOS Clinic	PHC	19221	100	2	M	36.6242	0.813142	1	300	no	1
N08160213	OLOS Clinic	PHC	19221	100	2	F	40.2081				no
N08160214	OLOS Clinic	PHC	19221	100	2	F	50.1246				no
N08160215	OLOS Clinic	PHC	19221	100	2	F	42.7351	1.18549	1		no	1
N08160216	OLOS Clinic	PHC	19221	100	2	F	48.5859	0.673511	2	357	no	1
N08160217	JCI Clinic	PHC	19221	100	2	F	46.9624	1.57426	1		no	1
N08160218	JCI Clinic	PHC	19221	8010	3.90363	F	63.6222				no
N08160220	Lavumisa Clinic	PHC	19221	100	2	F	26	2.65298	1	544	no	1
N08160221	Lavumisa Clinic	PHC	19221	100	2	F	31.5729	5.69199	1		no	1
N08160222	Hluti Clinic	PHC	19221	100	2	F	42.2341	4.71732	4		active on treatment	1
N08160223	Hluti Clinic	PHC	19221	100	2	F	67.6222	6.65298	3		no	1
N08160224	Hluti Clinic	PHC	19221	100	2	F	28.553	1.08145	1		no	1
N08160225	Hluti Clinic	PHC	19221	100	2	M	74.6229	2.01232	1	455	no	1
N08160226	Hluti Clinic	PHC	19221	100	2	M	59.6222	3.08556	1		no	1
N08160227	Hluti Clinic	PHC	19221	100	2	F	36.6242	3.44969	1	474	no	1
N08160228	Nhletjeni Clinic	PHC	19221	100	2	F	24.8515	1.40452	1		no	1
N08160234	New Haven Clinic	PHC	19221	100	2	M	52				no
N08160235	New Haven Clinic	PHC	19221	100	2	F	37.7741				no
N08160237	New Haven Clinic	PHC	19221	100	2	F	49.1116	1.02396	1		no	1
N08160239	Nkwene Clinic	PHC	19221	15490	4.19005	F	9.3744	5.11978	1		no	1
N08160240	Nkwene Clinic	PHC	19221	100	2	F	30.6174	2.11636	1	1047	no	1
N08160241	Nkwene Clinic	PHC	19221	100	2	F	28.9391	2.47776	1		no	1
N08160242	Nkwene Clinic	PHC	19221	100	2	F	40.3094	3.26078	1		no	1
N08200243	Zombodze Clinic	PHC	19225	197	2.29447	M	17.5168	1.50856	2		no	1
N08200244	Zombodze Clinic	PHC	19225	100	2	M	43.7426				no
N08200245	Zombodze Clinic	PHC	19225	236	2.37291	F	37.4483	1.47023	2		no	1
N08200246	Zombodze Clinic	PHC	19225	100	2	F	49.295	1.39357	3		no	1
N08200248	Zombodze Clinic	PHC	19225	100	2	F	49.0021	3.71526	3		no	1
N08200249	Zombodze Clinic	PHC	19225	100	2	M	35.258	2.31075	2		no	1
N08200250	Zombodze Clinic	PHC	19225	100	2	F	38.5489	4.15606	2		no	1
N08200251	Silele Clinic	PHC	19225	100	2	M	64	4.67077	2		no	1
N08200252	Jericho Clinic	PHC	19225	100	2	F	35.9973	1.26489	3		no	1
N08200254	Tfokotani Clinic	PHC	19225	100	2	F	24.5421				no
N08200255	Tfokotani Clinic	PHC	19225	100	2	M	56.7201	4.61054	3		no	1
N08200256	Mahlandle Clinic	PHC	19225	100	2	F	39.6331	1.64545	1	1921	no	1
N08200257	Mahlandle Clinic	PHC	19225	100	2	F	36.1205	1.56605	1		no	1
N08200258	Mahlandle Clinic	PHC	19225	100	2	F	39.6277	4.4627	2		no	1
N08200259	Mahlandle Clinic	PHC	19225	100	2	M	39.4168	3.73443	2		no	1
N08200260	Tfokotani Clinic	PHC	19225	100	2	M	36.0712	1.45106	1		no	1
N08200262	Tfokotani Clinic	PHC	19225	100	2	F	28.0356	0.914442	3		no	1
N08200263	Nkwene Clinic	PHC	19225	100	2	F	35.718	2.10541	1		no	1
N08200270	Mfishane Clinic	PHC	19225	100	2	F	31				no
N08200271	Mfishane Clinic	PHC	19225	100	2	F	38.6338	2.85558	3		no	1
N08200272	Mfishane Clinic	PHC	19225	100	2	F	32.7283				no
N08200276	New Haven Clinic	PHC	19225	100	2	M	61.6263	5.49487	1		no	1
N08200280	OLOS Clinic	PHC	19225	12790	4.10687	M	34.6448	5.20739	2		no	1
N08200281	OLOS Clinic	PHC	19225	262	2.4183	F	31.2936				no
N08200282	OLOS Clinic	PHC	19225	100	2	F	46.694	0.908966	2		no	1
N08200283	OLOS Clinic	PHC	19225	100	2	F	28.6845	4.05608	1		no	1
N08200284	OLOS Clinic	PHC	19225	100	2	M	37.9877	4.40246	3		no	1
N08200285	OLOS Clinic	PHC	19225	100	2	F	25.4976	0.555784	1	233	no	1
N08200286	OLOS Clinic	PHC	19225	53810	4.73086	M	4.52019	1.61807	1		no	1
N08200287	OLOS Clinic	PHC	19225	100	2	F	38.1191	2.48871	1		no	1
N08200288	Lavumisa Clinic	PHC	19225	100	2	F	39.1266	7.3128	1	956	no	1
N08200289	Lavumisa Clinic	PHC	19225	100	2	F	48.6352	4.7091	1		no	1
N08200290	JCI Clinic	PHC	19225	100	2	M	55	2.9076	1		no	1
N08200292	JCI Clinic	PHC	19225	100	2	F	35.6331				no
N08200294	JCI Clinic	PHC	19225	100	2	F	34				no
N08200295	JCI Clinic	PHC	19225	100	2	M	33.7741				no
N08200296	JCI Clinic	PHC	19225	100	2	F	68.6352	2.67762	1		no	1
N08200297	JCI Clinic	PHC	19225	100	2	M	52.6352	1.89185	1		no	1
N08200298	JCI Clinic	PHC	19225	100	2	F	39.7481	2.62012	2		no	1
N08200299	Hluti Clinic	PHC	19225	100	2	F	28.2628	0.900753	1		no	1
N08200300	Hluti Clinic	PHC	19225	100	2	F	47.384	4.15058	2		no	1
N08200301	Hluti Clinic	PHC	19225	100	2	F	46.6338	3.04175	1	451	no	1
N08200302	JCI Clinic	PHC	19225	100	2	F	9.85353	0.670773	1	295	no	1
N08200303	JCI Clinic	PHC	19225	100	2	F	57.6345	2.12183	1		no	1
N08200304	OLOS Clinic	PHC	19225	100	2	M	44.6242	1.31143	1		no	1
N08200305	OLOS Clinic	PHC	19225	100	2	F	37.2074	2.58453	2		no	1
N08200306	OLOS Clinic	PHC	19225	100	2	M	33.5414	2.83368	2		no	1
N08200307	Nhlangano Health Centre	SHF	19225	91450	4.96118	M					unknown
N08210313	Hluti Clinic	PHC	19226	100	2	F	34.3819				no
N08210319	OLOS Clinic	PHC	19226	100	2	M	29.5852	0.988364	1	82	no	1
N08210320	OLOS Clinic	PHC	19226	100	2	M	41.87	2.49144	2		no	1
N08210325	OLOS Clinic	PHC	19226	100	2	F	50.6366	2.13826	2	521	no	1
N08210326	OLOS Clinic	PHC	19226	100	2	M	44.8268				no
N08210328	OLOS Clinic	PHC	19226	100	2	F	10.4586	0.873374	1	608	no	1
N08210329	Tfokotani Clinic	PHC	19226	100	2	F	36.7775	0.84052	1		no	1
N08210330	Tfokotani Clinic	PHC	19226	100	2	F	41.6783				no
N08210331	Mashobeni Clinic	PHC	19226	100	2	M	45.6372	0.607803	4		no	1
N08210332	Magubheleni Clinic	PHC	19226	100	2	F	54.6366	1.71937	3		no	1
N08210334	Magubheleni Clinic	PHC	19226	100	2	F	30.1821	1.24572	2		no	1
N08210336	Magubheleni Clinic	PHC	19226	100	2	F	33.7467	0.952772	1		no	1
N08210337	Gege Clinic	PHC	19226	100	2	M	16.4052	2.12731	3		no	1
N08210339	Mfishane Clinic	PHC	19226	100	2	F	42.9843	2.89117	3		no	1
N08210340	Nkwene Clinic	PHC	19226	100	2	M	56	1.43463	1		no	1
N08210341	Nkwene Clinic	PHC	19226	100	2	F	28.1588	0.692676	1	379	no	1
N08210342	Moti Clinic	PHC	19226	100	2	F	49.6372	0.996578	1		no	1
N08210344	Phunga Gvt Clinic	PHC	19226	12890	4.11025	M	5	3.54278	1		no	1
N08210350	New Haven Clinic	PHC	19226	100	2	M	7	4.77207	1		no	1
N08210351	New Haven Clinic	PHC	19226	100	2	F	53	3.13758	1		no	1
N08220353	Tfokotani Clinic	PHC	19227	100	2	F	37.4073	1.37988	3		no	1
N08220354	Tfokotani Clinic	PHC	19227	100	2	F	50.4504	1.45654	2		no	1
N08220355	Mahlandle Clinic	PHC	19227	100	2	M	51.9535	1.97125	3		no	1
N08220356	Mahlandle Clinic	PHC	19227	100	2	M	30.3354	1.1499	1		no	1
N08220357	Silele Clinic	PHC	19227	100	2	M	67	4.32854	2	330	no	1
N08220358	OLOS Clinic	PHC	19227	100	2	M	56.9938				no
N08220360	OLOS Clinic	PHC	19227	100	2	F	42.5626	1.25941	1	215	no	1
N08220361	OLOS Clinic	PHC	19227	100	2	M	34.0534	2.141	1		no	1
N08220362	OLOS Clinic	PHC	19227	100	2	F	26.8638	1.96851	1		no	1
N08220363	Zombodze Clinic	PHC	19227	100	2	M	35.4962	1.32238	3		no	1
N08220364	Zombodze Clinic	PHC	19227	100	2	M	47.2142	6.68857	3		unknown	1
N08220365	Zombodze Clinic	PHC	19227	100	2	M	12.6407	2.76249	3		no	1
N08220368	JCI Clinic	PHC	19227	100	2	F	67.6386				no
N08220369	JCI Clinic	PHC	19227	100	2	M	8	2.2423	1		no	1
N08220370	JCI Clinic	PHC	19227	100	2	F	34.6393				no
N08220371	JCI Clinic	PHC	19227	100	2	M	55.6386				no
N08220372	JCI Clinic	PHC	19227	100	2	F	48.6954	6.84463	1		no	1
N08220373	Hluti Clinic	PHC	19227	100	2	F	30.9487	2.57084	1	813	no	1
N08220374	Hluti Clinic	PHC	19227	100	2	F	40.5311				unknown
N08220375	Hluti Clinic	PHC	19227	100	2	M	54.6393	4.1013	1	502	no	1
N08220376	Hluti Clinic	PHC	19227	100	2	F	63.0226	2.71869	2		no	1
N08220377	Hluti Clinic	PHC	19227	100	2	F	13.0842	4.90623	1	757	no	1
N08220378	Tfokotani Clinic	PHC	19227	100	2	F	36.9747	3.89322	2	1064	no	1
N08230379	Mahlandle Clinic	PHC	19228	100	2	M	51.4689	5.80972	3		no	1
N08230380	Mahlandle Clinic	PHC	19228	100	2	F	47.332	1.00479	1		no	1
N08230381	Mahlandle Clinic	PHC	19228	617	2.79029	F	46.7981	6.8063	3		no	1
N08230382	Dwaleni Clinic	PHC	19228	100	2	F	42.642				no
N08230383	Dwaleni Clinic	PHC	19228	100	2	M	30.0671	1.26762	3		no	1
N08230384	Dwaleni Clinic	PHC	19228	100	2	M	33	1.37988	3		no	1
N08230385	Matsanjeni Health Centre	SHF	19228	100	2	M	36	1.45927	2	167	unknown	1
N08230386	Matsanjeni Health Centre	SHF	19228	100	2	F	56				unknown
N08230387	Matsanjeni Health Centre	SHF	19228	100	2	F	42				unknown
N08230388	Matsanjeni Health Centre	SHF	19228	100	2	F	35				unknown
N08230389	Hluti Clinic	PHC	19228	100	2	F	43.8385	3.89322	1		no	1
N08230390	Hluti Clinic	PHC	19228	100	2	F	38.7899	3.08556	2	423	no	1
N08230391	Hluti Clinic	PHC	19228	100	2	M	40.6434	1.76318	3	498	no	1
N08230392	OLOS Clinic	PHC	19228	100	2	F	50.3326	3.81656	1		no	1
N08230393	OLOS Clinic	PHC	19228	100	2	F	64.9938	5.71389	2		no	1
N08230394	OLOS Clinic	PHC	19228	100	2	M	9.42094				no
N08230395	Mashobeni Clinic	PHC	19228	100	2	F	32.4189				no
N08230396	Magubheleni Clinic	PHC	19228	100	2	F	29.3498	0.829569	1	461	no	1
N08230397	Magubheleni Clinic	PHC	19228	100	2	F	62.642	2.39836	1		no	1
N08230398	Lavumisa Clinic	PHC	19228	100	2	F	50.642	7.89596	1	538	no	1
N08230399	Lavumisa Clinic	PHC	19228	100	2	F	34.2259	2.80356	3		no	1
N08230400	JCI Clinic	PHC	19228	100	2	F	51				no
N08230401	JCI Clinic	PHC	19228	100	2	F	25.7522	1.30595	1		no	1
N08230402	JCI Clinic	PHC	19228	100	2	F	20.9391	0.865161	1		no	1
N08230403	JCI Clinic	PHC	19228	4872	3.68771	M	30.0753	2.66667	1		no	1
N08230404	JCI Clinic	PHC	19228	100	2	M	27.436	2.49418	1		no	1
N08230405	JCI Clinic	PHC	19228	100	2	F	63.6413	1.36345	1		no	1
N08230406	JCI Clinic	PHC	19228	100	2	F	24.9281				no
N08230410	New Haven Clinic	PHC	19228	100	2	F	58				unknown
N08230412	New Haven Clinic	PHC	19228	100	2	F	45	4.18617	1		no	1
N08230413	Phunga Gvt Clinic	PHC	19228	100	2	M	58.0589	2.705	1	406	no	1
N08230414	Phunga Gvt Clinic	PHC	19228	1387	3.14208	F	5.31964	1.90007	1		no	1
N08230418	Phunga Nazarene Clinic	PHC	19228	100	2	M	59.7426	4.38877	1		no	1
N08230419	Mfishane Clinic	PHC	19228	100	2	M	44.6434	1.84805	2		no	1
N08270420	Nhlangano Health Centre	SHF	19232	100	2	F	31	4.29021	4		unknown	1
N08270421	Tfokotani Clinic	PHC	19232	100	2	M	34.2998	0.843258	1		no	1
N08270422	Mahlandle Clinic	PHC	19232	100	2	F	47.5702	2.86653	2		no	1
N08270423	Zombodze Clinic	PHC	19232	100	2	F	52.8049	2.25599	2		no	1
N08270424	Zombodze Clinic	PHC	19232	100	2	F	12.3285	6.03149	3		no	1
N08270425	Zombodze Clinic	PHC	19232	100	2	F	43.7071	1.38809	2		no	1
N08270426	Mhlosheni Clinic	PHC	19232	100	2	F	16.3559	3.56194	2	952	no	1
N08270427	Mhlosheni Clinic	PHC	19232	100	2	M	35.3046	1.95483	4	320	no	1
N08270433	Silele Clinic	PHC	19232	100	2	F	43	5.70294	1		no	1
N08270435	OLOS Clinic	PHC	19232	100	2	F	38.2587				no
N08270436	OLOS Clinic	PHC	19232	5750	3.75967	M	17.2895				no
N08270437	OLOS Clinic	PHC	19232	100	2	F	12.052				no
N08270438	OLOS Clinic	PHC	19232	100	2	M	36.011	3.75086	1		no	1
N08270439	Hluti Clinic	PHC	19232	100	2	M	36.6571	5.01574	2		no	1
N08270440	Hluti Clinic	PHC	19232	100	2	F	55.6523	4.84326	1		no	1
N08270441	JCI Clinic	PHC	19232	100	2	F	29.4839				no
N08270442	JCI Clinic	PHC	19232	100	2	F	36				no
N08270443	JCI Clinic	PHC	19232	100	2	M	28.9884				no
N08270444	JCI Clinic	PHC	19232	100	2	M	50.653	2.62012	2		no	1
N08270445	JCI Clinic	PHC	19232	131800	5.11992	F	25.7823				no
N08270446	JCI Clinic	PHC	19232	100	2	F	24.6543	2.35181	2		no	1
N08270451	Moti Clinic	PHC	19232	100	2	F	74.4942				no
N08270452	Nkwene Clinic	PHC	19232	9188	3.96322	M	9.06502	3.94524	1		no	1
N08270455	Nkwene Clinic	PHC	19232	100	2	F	24.3231	2.23409	1		no	1
N08270456	Nkwene Clinic	PHC	19232	33920	4.53046	F	23.1239	1.04586	1	200	no	1
N08270457	Nkwene Clinic	PHC	19232	77830	4.89115	F	38.3436	8.54757	2		no	1
N08270458	Phunga Gvt Clinic	PHC	19232	100	2	F	45.4018	7.7755	1		no	1
N08280459	Tfokotani Clinic	PHC	19233	100	2	F	40.3176	1.51129	3		no	1
N08280460	Tfokotani Clinic	PHC	19233	100	2	M	23.5154	0.533881	3	487	no	1
N08280461	Dwaleni Clinic	PHC	19233	100	2	F	36.3942				no
N08280462	Mashobeni Clinic	PHC	19233	100	2	F	29.2402	4.06297	2		no	1
N08280463	Mashobeni Clinic	PHC	19233	207	2.31597	F	34.4969	1.18275	2		no	1
N08280464	Gege Clinic	PHC	19233	100	2	F	27.655				no
N08280465	Gege Clinic	PHC	19233	100	2	M	37.7823				no
N08280468	Ntshanini Clinic	PHC	19233	100	2	M	26.5024	1.79603	3		no	1
N08280473	Phunga Nazarene Clinic	PHC	19233	100	2	M	55.655				no
N08280474	Mfishane Clinic	PHC	19233	100	2	F	27.3155	1.97125	3		no	1
N08280475	Mfishane Clinic	PHC	19233	112500	5.05115	F	58.6557				no
N08280476	Mfishane Clinic	PHC	19233	100	2	F	48.6571	2.03149	1		unknown	1
N08280477	Moti Clinic	PHC	19233	100	2	F	27.6715	0.996578	1	255	no	1
N08280478	Moti Clinic	PHC	19233	100	2	M	57.6564	0.996578	1	144	no	1
N08280479	OLOS Clinic	PHC	19233	100	2	F	9.96578	2.08077	2		no	1
N08280480	OLOS Clinic	PHC	19233	100	2	F	26.1136	2.87201	1	80	no	1
N08280481	OLOS Clinic	PHC	19233	151500	5.18041	F	38.3162				no
N08280482	OLOS Clinic	PHC	19233	74580	4.87262	F	31.6112	1.7577	1		no	1
N08280483	Lavumisa Clinic	PHC	19233	100	2	F	28.6762	1.83162	1		no	1
N08280484	Lavumisa Clinic	PHC	19233	534	2.72754	F	38.3326	1.95756	1		no	1
N08280485	Lavumisa Clinic	PHC	19233	45700	4.65992	F	8.13689	2.07255	1		no	1
N08280486	Lavumisa Clinic	PHC	19233	87050	4.93977	F	53	0.769336	2	607	no	1
N08280487	JCI Clinic	PHC	19233	100	2	F	36.0356	1.81793	1		no	1
N08280488	JCI Clinic	PHC	19233	100	2	M	65.6564				no
N08280489	Jericho Clinic	PHC	19233	100	2	F	57.6564	1.82341	2		no	1
N08280490	Jericho Clinic	PHC	19233	100	2	M	32.1424	3.03901	4		no	1
N08280491	Jericho Clinic	PHC	19233	899	2.95376	F	30.6557	2.49144	1		no	1
N08280492	Jericho Clinic	PHC	19233	100	2	F	25.0568	2.05339	3	533	no	1
N08280493	Jericho Clinic	PHC	19233	100	2	M	43.5346	3.52635	3		no	1
N08290495	Tfokotani Clinic	PHC	19234	100	2	F		0.977413	1	175	unknown	1
N08290496	Tfokotani Clinic	PHC	19234	100	2	F	53.1937	7.47981	3		no	1
N08290497	Tfokotani Clinic	PHC	19234	100	2	M	39.7591	1.03491	1		no	1
N08290498	Tfokotani Clinic	PHC	19234	384400	5.58478	M	25.9795	0.996578	2	106	no	1
N08290499	Mahlandle Clinic	PHC	19234	100	2	F	56.4572	1.0924	1		no	1
N08290500	Mahlandle Clinic	PHC	19234	100	2	F	50.8391	5.13895	3		no	1
N08290501	New Haven Clinic	PHC	19234	30090	4.47842	M	72	4.52019			no
N08290503	Hluti Clinic	PHC	19234	100	2	F	27.9863	1.81793	1	434	no	1
N08290504	JCI Clinic	PHC	19234	247600	5.39375	M	48.6598	1.0705	2		no	1
N08290505	JCI Clinic	PHC	19234	100	2	F	62.6585				no
N08290506	JCI Clinic	PHC	19234	100	2	F	8	3.62218			no	1
N08290507	JCI Clinic	PHC	19234	100	2	M	53.6482	2.72142	1		no	1
N08290508	JCI Clinic	PHC	19234	666	2.82347	F	65.6591	2.9514	1		no	1
N08290509	JCI Clinic	PHC	19234	100	2	F	34.2916				no
N08290511	JCI Clinic	PHC	19234	100	2	F	59.1376	1.1499	1		no	1
N08290512	Zombodze Clinic	PHC	19234	100	2	F	44.2108	1.30322	3		no	1
N08290513	Zombodze Clinic	PHC	19234	100	2	F	40.9281	1.05407	2		no	1
N08290514	Zombodze Clinic	PHC	19234	100	2	F	31.4168	1.98768	3		no	1
N08290515	Zombodze Clinic	PHC	19234	100	2	F	10.2724	3.45243	3		no	1
N08290516	Zombodze Clinic	PHC	19234	100	2	F	32.5667	3.10198	3		no	1
N08300522	Mashobeni Clinic	PHC	19235	100	2	F	23.6605	1.74949	1		no	1
N08300523	Mashobeni Clinic	PHC	19235	112600	5.05154	F	38.7269				no
N08300524	Mashobeni Clinic	PHC	19235	100	2	F	34.935	1.01574	3		no	1
N08300525	Magubheleni Clinic	PHC	19235	1058	3.02449	F	28.9528	2.08898	1		no	1
N08300526	Gege Clinic	PHC	19235	421	2.62428	F	42.4641	0.922656	1	468	no	1
N08300527	Gege Clinic	PHC	19235	100	2	F	21	1.1937	1		no	1
N08300528	Mahlandle Clinic	PHC	19235	100	2	M	38.4997	4.39425	3		no	1
N08300529	Mahlandle Clinic	PHC	19235	100	2	F	22.7077	1.11978	1		no	1
N08300530	Mahlandle Clinic	PHC	19235	100	2	F	37.0732	1.39904	2		no	1
N08300531	Mahlandle Clinic	PHC	19235	100	2	F	41.8645	1.86721	1		no	1
N08300532	Nkwene Clinic	PHC	19235	100	2	M	42	1.59069	1		no	1
N08300534	Nkwene Clinic	PHC	19235	100	2	F	62.2478	2.95414	1		no	1
N08300535	Nkwene Clinic	PHC	19235	5175	3.71391	M	14.4257	5.92471	1		no	2
N08300536	Nkwene Clinic	PHC	19235	100	2	F	53.6947				no
N08300537	Mfishane Clinic	PHC	19235	100	2	F	43.0171	7.26626	2		no	1
N08300538	New Haven Clinic	PHC	19235	100	2	F	37.4073	4.564	2		no	1
N08300539	New Haven Clinic	PHC	19235	100	2	F	22	2.19028	1		no	1
N08300540	Nhletjeni Clinic	PHC	19235	100	2	M	32.6872	1.15811	1	365	no	1
N08300541	Nhletjeni Clinic	PHC	19235	100	2	M	59.5756				no
N08300543	Hluti Clinic	PHC	19235	100	2	F	37.7358	2.60643	2	511	no	1
N08300544	Hluti Clinic	PHC	19235	100	2	M	37.629	1.87817	2	591	no	1
N08300545	Hluti Clinic	PHC	19235	100	2	M	41.6591	2.15195	3		no	1
N08300546	Hluti Clinic	PHC	19235	100	2	M	42.5791	3.54278	1	486	no	1
N08300547	OLOS Clinic	PHC	19235	100	2	M	17.3717	0.99384	1		unknown	1
N08300548	OLOS Clinic	PHC	19235	100	2	F	42.371	2.92129	2		unknown	1
N08300549	OLOS Clinic	PHC	19235	100	2	M	46.8419	2.29706	1	164	unknown	1
N08300550	OLOS Clinic	PHC	19235	100	2	F	43.6797	1.91376	1		unknown	1
N08300551	OLOS Clinic	PHC	19235	523	2.7185	F	34.5654	0.514716	1	169	unknown	1
N08300552	Lavumisa Clinic	PHC	19235	100	2	F	20.5695	1.57974	1		no	1
N08300553	Lavumisa Clinic	PHC	19235	100	2	F	47.091	5.11704	1	534	no	1
N08300554	Lavumisa Clinic	PHC	19235	100	2	F	6.67762	4.95003	1	1032	no	1
N08300555	Lavumisa Clinic	PHC	19235	100	2	F	42.3326	4.75565	1	461	no	1
N08300556	JCI Clinic	PHC	19235	100	2	F	52.6626				no
N09040002	Nhlangano Health Centre	SHF	19240	100	2	M	42	4.19713	3		unknown	1
N09040003	Nhlangano Health Centre	SHF	19240	100	2	F	43	4.46543	4		unknown	1
N09040004	Nhlangano Health Centre	SHF	19240	1204000	6.08063	M	12	3.41136	3	215	unknown	1
N09040005	Mhlosheni Clinic	PHC	19240	100	2	M	64.6762				no
N09040009	Jericho Clinic	PHC	19240	47550	4.67715	F	30.5216	1.76591	3		no	1
N09040010	Jericho Clinic	PHC	19240	100	2	F	56.5859	1.78234	1		no	1
N09040012	Hluti Clinic	PHC	19240	100	2	F	28.9774	2.50513	1		no	1
N09040013	Hluti Clinic	PHC	19240	100	2	F	33.9001	6.18754	2	609	no	1
N09040014	Hluti Clinic	PHC	19240	100	2	F	29.6947	2.60643	2	901	no	1
N09040015	Hluti Clinic	PHC	19240	100	2	F	26.0479	1.96578	3		no	1
N09040016	Hluti Clinic	PHC	19240	100	2	F	64.6762	2.21766	1	584	no	1
N09040018	JCI Clinic	PHC	19240	10950	4.03941	F	29.6701				no
N09040019	JCI Clinic	PHC	19240	100	2	F	10.141				no
N09040020	JCI Clinic	PHC	19240	100	2	F	31.6742	1.74127	1		no	1
N09040021	JCI Clinic	PHC	19240	100	2	F	39				no
N09040023	JCI Clinic	PHC	19240	100	2	M	52				no
N09040024	OLOS Clinic	PHC	19240	100	2	M	29.9055	2.63929	1	788	no	1
N09040025	OLOS Clinic	PHC	19240	100	2	F	62.475	1.16906	4	296	unknown	1
N09040026	OLOS Clinic	PHC	19240	100	2	F	34.4997	5.97673	1		unknown	1
N09040027	OLOS Clinic	PHC	19240	100	2	F	42.0698	4.50103	1	531	unknown	1
N09040028	OLOS Clinic	PHC	19240	100	2	F	31.9151	3.50171	4		unknown	1
N09040029	OLOS Clinic	PHC	19240	100	2	F	36.616	3.16496	4		unknown	1
N09040030	OLOS Clinic	PHC	19240	100	2	F	43.217	2.83641	2	188	unknown	1
N09040031	OLOS Clinic	PHC	19240	100	2	F	40.5859				unknown
N09040032	OLOS Clinic	PHC	19240	100	2	F	24.9665	0.577686	1	315	unknown	1
N09040033	Mahlandle Clinic	PHC	19240	100	2	F	27.0034				no
N09040034	Tfokotani Clinic	PHC	19240	100	2	M	47.0582	1.4538	3		no	1
N09040035	Dwaleni Clinic	PHC	19240	100	2	M	56.3997	2.02601	2		no	1
N09040036	Dwaleni Clinic	PHC	19240	100	2	M	25.5606	3.13484	1		no	1
N09040038	Mfishane Clinic	PHC	19240	100	2	F	12.9281				no
N09040039	Mfishane Clinic	PHC	19240	100	2	F	15.2033				no
N09040040	Mfishane Clinic	PHC	19240	100	2	F	57.0568				no
N09040041	Mfishane Clinic	PHC	19240	100	2	F	51.7454				no
N09040042	Mfishane Clinic	PHC	19240	33850	4.52956	F	29.6756				no
N09040044	Mfishane Clinic	PHC	19240	100	2	F	27.0116	6.85832			no
N09040045	Mfishane Clinic	PHC	19240	100	2	M	57.6756	6.91034	3	343	no	1
N09040047	Phunga Gvt Clinic	PHC	19240	100	2	F	25.1636	3.10746	2		no	1
N09040048	Nkwene Clinic	PHC	19240	100	2	M	37				active on treatment
N09040049	Nkwene Clinic	PHC	19240	100	2	F	53.6756				no
N09040050	Nkwene Clinic	PHC	19240	100	2	F	30.5079	2.94867	1	571	no	1
N09040051	Nkwene Clinic	PHC	19240	4411	3.64454	M	11.9014	5.74675	4		no	1
N09040052	Nkwene Clinic	PHC	19240	100	2	F	44.2601	2.85284	1		no	1
N09040053	Nkwene Clinic	PHC	19240	100	2	M	8.28747				no
N09040054	Nkwene Clinic	PHC	19240	100	2	F	54	2.56537	1	393	unknown	1
N09040055	Nhletjeni Clinic	PHC	19240	100	2	M	62.3436	4.08487	1		no	1
N09040058	Nhletjeni Clinic	PHC	19240	100	2	F	63.4333	1.51403	1		unknown	1
N09040059	Nhletjeni Clinic	PHC	19240	100	2	F	45.8398	2.73785	1	396	unknown	1
N09040060	Nhletjeni Clinic	PHC	19240	100	2	F	33				unknown
N09040061	Nhletjeni Clinic	PHC	19240	100	2	M	35	1.16906	1		unknown	1
N09040062	Mashobeni Clinic	PHC	19240	100	2	F	47.6742	7.718	3	724	no	1
N09040063	Mashobeni Clinic	PHC	19240	100	2	F	23.5647				no
N09040064	Mashobeni Clinic	PHC	19240	100	2	F	48.5065				no
N09040065	Mashobeni Clinic	PHC	19240	100	2	F	41.9959	2.07255	1		no	1
N09040066	Mashobeni Clinic	PHC	19240	100	2	M	43.9535	1.03765	1	157	no	1
N09040067	Magubheleni Clinic	PHC	19240	100	2	F	43.6468	7.05818	1		no	1
N09040068	Magubheleni Clinic	PHC	19240	100	2	F	32.2546	1.13073	1	440	no	1
N09040069	Magubheleni Clinic	PHC	19240	100	2	F	44.6763	1.82067	2		no	1
N09040070	Magubheleni Clinic	PHC	19240	100	2	F	41.6756	0.922656	2		no	1
N09040071	Magubheleni Clinic	PHC	19240	100	2	F	48.6105	0.952772	3		no	1
N09040072	Gege Clinic	PHC	19240	100	2	F	31.5318	4.42163	1		no	1
N09040073	Gege Clinic	PHC	19240	100	2	F	51.2498	1.9165	3		no	1
N09040074	Gege Clinic	PHC	19240	100	2	M	46.6749	1.01574	2		no	1
N09050079	Zombodze Clinic	PHC	19241	100	2	F	12.2519	1.51677	3		no	1
N09050082	Mahlandle Clinic	PHC	19241	100	2	F	64.4627	3.94798	3		no	1
N09050084	JCI Clinic	PHC	19241	100	2	F	42				no
N09050085	JCI Clinic	PHC	19241	100	2	F	25.9001				no
N09050086	JCI Clinic	PHC	19241	100	2	F	54	2.1848	1		no	1
N09050087	JCI Clinic	PHC	19241	100	2	M	32.6982	2.70226	1		no	1
N09050089	OLOS Clinic	PHC	19241	100	2	M	48.0958	7.26078	2		no	1
N09050090	OLOS Clinic	PHC	19241	100	2	F	68.6489	1.54689	2		no	1
N09050091	OLOS Clinic	PHC	19241	100	2	F	41.3032				no
N09050092	Matsanjeni Health Centre	SHF	19241	100	2	M	55	6.65024	2		no	1
N09050093	Hlatikulu Gvt Hospital	SHF	19241	100	2	M	39	3.95346	2		unknown	1
N09100096	Tfokotani Clinic	PHC	19246	100	2	F	29.7166				no
N09100097	Mahlandle Clinic	PHC	19246	100	2	F	29.5606	2.12183	2		no	1
N09100098	Mahlandle Clinic	PHC	19246	100	2	M	61.9138	5.05681	2		no	1
N09100099	Zombodze Clinic	PHC	19246	100	2	F	40.5749	1.62902	2		no	1
N09100100	Zombodze Clinic	PHC	19246	100	2	F	8.3833				no
N09100101	Zombodze Clinic	PHC	19246	100	2	F	27.7618	1.79603	3		no	1
N09100104	JCI Clinic	PHC	19246	100	2	M	31	1.25941	2		no	1
N09100106	JCI Clinic	PHC	19246	100	2	M	64.6927				no
N09100107	JCI Clinic	PHC	19246	100	2	F	62.6913	2.17933	1		no	1
N09100109	OLOS Clinic	PHC	19246	100	2	M	58.6557	5.18823	1		no	1
N09100110	OLOS Clinic	PHC	19246	100	2	F	56	2.19302	2		no	1
N09100111	OLOS Clinic	PHC	19246	100	2	F	52.4134	4.42437	2		no	1
N09100112	OLOS Clinic	PHC	19246	100	2	F	30.1656	2.15469	1		no	1
N09100113	OLOS Clinic	PHC	19246	100	2	F	31.2635	1.21561	1		no	1
N09100114	OLOS Clinic	PHC	19246	10920	4.03822	F	6.47228	3.79192			no
N09100115	OLOS Clinic	PHC	19246	100	2	M	44.4901	5.95483	2		no	1
N09100116	OLOS Clinic	PHC	19246	100	2	M	75.091	2.62286	1	271	no	1
N09100117	OLOS Clinic	PHC	19246	100	2	F	40.2245	1.64819	4		no	1
N09100118	Hluti Clinic	PHC	19246	100	2	M	36.6927	3.19781	2		no	1
N09100119	Hluti Clinic	PHC	19246	100	2	F	40.5175	4.53662	1		no	1
N09100120	Hluti Clinic	PHC	19246	100	2	M	8.32854	0.898015	1	999	no	1
N09100121	Hluti Clinic	PHC	19246	3785	3.57807	M	38.1821	3.29637	1	532	no	1
N09100122	Hluti Clinic	PHC	19246	587	2.76864	M	38.653	7.36208	1	327	no	1
N09100123	Hluti Clinic	PHC	19246	100	2	F	39.5811	2.59822	1	257	no	1
N09100125	Phunga Gvt Clinic	PHC	19246	100	2	F	9.21013	1.39357	1	1261	unknown	1
N09100126	Phunga Gvt Clinic	PHC	19246	100	2	M	44.0849	3.17591	1		unknown	1
N09100127	Nkwene Clinic	PHC	19246	100	2	M	11.3374				no
N09100128	Nkwene Clinic	PHC	19246	100	2	F	51.0801	3.11841	3	1061	unknown	1
N09100129	Phunga Gvt Clinic	PHC	19246	100	2	F	33.1307				no
N09100130	Moti Clinic	PHC	19246	100	2	F	27.0609	3.27173	1		no	1
N09100131	Phunga Gvt Clinic	PHC	19246	100	2	F	8.39973	2.90486	2	307	no	1
N09100132	Nkwene Clinic	PHC	19246	100	2	M	44	5.93566	1		no	1
N09100133	Mfishane Clinic	PHC	19246	100	2	M	53.1828				no
N09100134	Nkwene Clinic	PHC	19246	100	2	M	56.2491	1.08419	1		no	1
N09100135	Phunga Gvt Clinic	PHC	19246	72030	4.85751	F	33.2402				no
N09100136	Nkwene Clinic	PHC	19246	100	2	F	42.9322	1.39083	1	875	no	1
N09100137	Nkwene Clinic	PHC	19246	100	2	M	43.436	2.86927			no	2
N09100138	Phunga Gvt Clinic	PHC	19246	100	2	M	33.8152				no
N09100139	Nhletjeni Clinic	PHC	19246	100	2	F	61	1.79877	1		unknown	1
N09100140	Nhletjeni Clinic	PHC	19246	100	2	F	45				unknown
N09100141	Nhletjeni Clinic	PHC	19246	100	2	F	31.5756	1.0486	1		unknown	1
N09100142	Nhletjeni Clinic	PHC	19246	100	2	F	39	5.64819	2		unknown	1
N09100143	Nhletjeni Clinic	PHC	19246	100	2	M	35	1.0924	1		unknown	1
N09100144	Nhletjeni Clinic	PHC	19246	100	2	F	10.0999	3.51266	3		no	1
N09100145	New Haven Clinic	PHC	19246	100	2	F	35	5.10883	1		no	1
N09110146	New Haven Clinic	PHC	19247	100	2	F	50.0233	0.99384	1	102	no	1
N09110147	Jericho Clinic	PHC	19247	100	2	F	35.5181	1.09514	3		no	1
N09110149	Tfokotani Clinic	PHC	19247	100	2	F	27.7837	2.48323	1		no	1
N09110150	Tfokotani Clinic	PHC	19247	100	2	M	38.6064	2.01232			no	1
N09110151	Mahlandle Clinic	PHC	19247	100	2	M	35.373				no
N09110152	Mahlandle Clinic	PHC	19247	100	2	F	42.2669	4.33128	2		no	1
N09110153	Mahlandle Clinic	PHC	19247	100	2	F	52.7529	3.26078	3		no	1
N09110154	Mahlandle Clinic	PHC	19247	100	2	M	48.4928	4.4271	2		no	1
N09110155	Dwaleni Clinic	PHC	19247	100	2	M	46	1.34155	3		no	1
N09110156	OLOS Clinic	PHC	19247	100	2	M	55.1239	2.42847	3		no	1
N09110157	OLOS Clinic	PHC	19247	100	2	F	47.4716	2.39562	1		no	1
N09110158	JCI Clinic	PHC	19247	100	2	M	10.078	2.9295	1		no	1
N09110159	JCI Clinic	PHC	19247	100	2	M	7.5373	6.19302	2		no	1
N09110160	JCI Clinic	PHC	19247	100	2	F	42.6804				no
N09110161	JCI Clinic	PHC	19247	100	2	M	33.6947	2.5462	1		no	1
N09110162	Hluti Clinic	PHC	19247	100	2	F	30.2998	0.550308	1	418	no	1
N09110163	Hluti Clinic	PHC	19247	100	2	F	24.7912	0.881588	1	423	no	1
N09110164	Hluti Clinic	PHC	19247	100	2	F	28.8734	0.654346	1	373	no	1
N09110165	Lavumisa Clinic	PHC	19247	100	2	M	53.8891	0.807666	1	204	no	1
N09110166	Lavumisa Clinic	PHC	19247	100	2	M	50.642	4.846	2		no	1
N09110167	Lavumisa Clinic	PHC	19247	100	2	F	34	0.673511	1	392	no	1
N09110168	Mashobeni Clinic	PHC	19247	100	2	M	39.6934	1.99316	3		no	1
N09110169	Mashobeni Clinic	PHC	19247	100	2	F	28.5366	2.71869	1		no	1
N09110171	Mashobeni Clinic	PHC	19247	100	2	F	32.9665				no
N09110172	Mashobeni Clinic	PHC	19247	32560	4.51268	F	33.6099	1.68652	3	667	no	1
N09110174	Mashobeni Clinic	PHC	19247	100	2	F	44.6489				no
N09110175	Magubheleni Clinic	PHC	19247	100	2	M	40.6954	1.60986	2		no	1
N09110176	Magubheleni Clinic	PHC	19247	100	2	M	34.0616	2.56537	2	187	no	1
N09110177	Magubheleni Clinic	PHC	19247	100	2	M	34.9897	3.46886	3		no	1
N09110178	Magubheleni Clinic	PHC	19247	100	2	M	33.2512	0.646133	2	1477	no	1
N09110179	Magubheleni Clinic	PHC	19247	100	2	M	39.0062	4.46543	3		no	1
N09110180	Magubheleni Clinic	PHC	19247	100	2	F	22.5161	0.919918	2	71	no	1
N09110181	Magubheleni Clinic	PHC	19247	100	2	F	31.8932	0.977413	3	302	no	1
N09110182	Magubheleni Clinic	PHC	19247	11250	4.05115	M	38.3326	2.75702	3		no	1
N09110183	Gege Clinic	PHC	19247	1484	3.17143	F	49.2485	1.07598	1		no	1
N09110187	Nkwene Clinic	PHC	19247	100	2	F	40.1862				no
N09110188	Nkwene Clinic	PHC	19247	100	2	M	11.4387				no
N09110189	Moti Clinic	PHC	19247	100	2	F	29.7495	0.980151	1	258	no	1
N09110191	Mfishane Clinic	PHC	19247	100	2	M	39.7153				no
N09110192	Mfishane Clinic	PHC	19247	100	2	M	31.5592				no
N09110193	Nhletjeni Clinic	PHC	19247	100	2	M	42				unknown
N09110194	Nhletjeni Clinic	PHC	19247	100	2	M	9				unknown
N09110195	Nhletjeni Clinic	PHC	19247	19400	4.2878	F	24				unknown
N09110196	Nhletjeni Clinic	PHC	19247	100	2	M	39.0773				no
N09110197	New Haven Clinic	PHC	19247	100	2	F	34.0862	1.02943	1	608	no	1
N09110198	New Haven Clinic	PHC	19247	100	2	M	30	3.44695	1		no	1
N09120200	Zombodze Clinic	PHC	19248	100	2	F	35.896	0.958248	1		no	1
N09120201	Zombodze Clinic	PHC	19248	100	2	F	50.8912	2.03149	1	341	no	1
N09120202	Zombodze Clinic	PHC	19248	100	2	F	49.0075	6.13279			no
N09120203	Hluti Clinic	PHC	19248	100	2	F	64.6982	1.05133	1	172	no	1
N09120204	Hluti Clinic	PHC	19248	100	2	F	38.3409	2.29706	1		no	1
N09120205	Hluti Clinic	PHC	19248	100	2	F	54.7296	4.44353	1	339	no	1
N09120206	Hluti Clinic	PHC	19248	100	2	F	52.6982	0.785763	3	578	no	1
N09120207	Hluti Clinic	PHC	19248	100	2	M	32.95	2.58453	1	345	no	1
N09120208	OLOS Clinic	PHC	19248	100	2	F	29.5031	0.572211	2	325	no	1
N09120209	OLOS Clinic	PHC	19248	100	2	F	24.8789	3.89049	3	625	no	1
N09120210	OLOS Clinic	PHC	19248	100	2	F	31.9808	1.12526	1		no	1
N09120211	OLOS Clinic	PHC	19248	100	2	M	37.4784	2.60917	2	294	no	1
N09120212	OLOS Clinic	PHC	19248	100	2	M	34.3326	3.23888	1		no	1
N09120214	Lavumisa Clinic	PHC	19248	100	2	F	34.5298	0.810404	2	391	no	1
N09120215	Lavumisa Clinic	PHC	19248	100	2	F	38.694	5.67283	1		no	1
N09120216	Lavumisa Clinic	PHC	19248	100	2	F	42.6968	7.2115	1		no	1
N09120217	Lavumisa Clinic	PHC	19248	25920	4.41363	F	54.2587				no
N09120218	Mahlandle Clinic	PHC	19248	100	2	F	47.6249	5.17728	3		no	1
N09120219	Mahlandle Clinic	PHC	19248	100	2	F	8.97468	1.08966	3		no	1
N09120220	Mahlandle Clinic	PHC	19248	100	2	F	41.8371	5.73032	2		no	1
N09130222	Nhlangano Health Centre	SHF	19249	100	2	F	40	2.47776	3		unknown	1
N09130223	Nhlangano Health Centre	SHF	19249	100	2	M	47	0.928131	2	225	unknown	1
N09130224	Dwaleni Clinic	PHC	19249	100	2	F	55.9754	1.86174	3		no	1
N09130225	Dwaleni Clinic	PHC	19249	284	2.45332	F	68.219				no
N09130226	Dwaleni Clinic	PHC	19249	43040	4.63387	M	61.2567				no
N09130228	JCI Clinic	PHC	19249	100	2	M	37	2.24504	1		no	1
N09130230	JCI Clinic	PHC	19249	100	2	F	37.525	2.55168	1		no	1
N09130231	JCI Clinic	PHC	19249	100	2	F	37.525	1.4976	3		no	1
N09130232	JCI Clinic	PHC	19249	401300	5.60347	M	3.52909				no
N09130233	Hluti Clinic	PHC	19249	100	2	F	25.6153				no
N09130235	Hluti Clinic	PHC	19249	26650	4.4257	F	49.7577	3.52635	2	88	no	1
N09130236	Hluti Clinic	PHC	19249	100	2	M	33.3498	0.966461	1	366	no	1
N09130237	Hluti Clinic	PHC	19249	100	2	F	39.729	4.8898	1		no	1
N09130238	Matsanjeni Health Centre	SHF	19249	100	2	M	28	0.654346	3	3	unknown	1
N09130239	Lavumisa Clinic	PHC	19249	47530	4.67697	F	51.4497	0.889802	1	357	no	1
N09130240	OLOS Clinic	PHC	19249	100	2	F	12.8378	1.54962	1	599	no	1
N09130241	Mahlandle Clinic	PHC	19249	100	2	M	60.2601	3.66598	2		no	1
N09130242	Mahlandle Clinic	PHC	19249	100	2	F	28.9993	1.94114	3		no	1
N09130243	Mahlandle Clinic	PHC	19249	100	2	M	51.2553	2.0835	2	585	no	1
N09130244	Tfokotani Clinic	PHC	19249	100	2	F	39.6112	0.848734	2		no	1
N09130245	Tfokotani Clinic	PHC	19249	100	2	M	45.9713	2.49418	1	222	no	1
N09130247	Gege Clinic	PHC	19249	100	2	F	43.7755	7.2334	3		no	1
N09130248	Gege Clinic	PHC	19249	100	2	F	48.3066	5.03765	3		unknown	1
N09130250	Gege Clinic	PHC	19249	100	2	F	23	0.522929	1	595	unknown	1
N09130251	Mashobeni Clinic	PHC	19249	100	2	F	5.16906	1.74949	1		no	1
N09130253	Mashobeni Clinic	PHC	19249	100	2	F	53.7002	0.906229	2		no	1
N09130254	Mashobeni Clinic	PHC	19249	100	2	F	32.846				no
N09130257	Moti Clinic	PHC	19249	100	2	M	37.7002	1.00479	1		no	1
N09130258	Nkwene Clinic	PHC	19249	100	2	F	38.6995				no
N09130259	New Haven Clinic	PHC	19249	12200	4.08636	F	31.165				no
N09130260	Ntshanini Clinic	PHC	19249	969	2.98632	F	57.0732				no
N09130261	New Haven Clinic	PHC	19249	100	2	F	44.5421				no
N09170263	Zombodze Clinic	PHC	19253	100	2	F		2.04517	2		no	1
N09170264	Zombodze Clinic	PHC	19253	2799	3.447	F	43.54	6.26694	2	239	no	1
N09170265	Nkwene Clinic	PHC	19253	100	2	F	9.80424	2.0835	1	849	no	1
N09170266	Nkwene Clinic	PHC	19253	100	2	F	28.5804				no
N09170267	Moti Clinic	PHC	19253	100	2	F	28.0767				no
N09170268	Moti Clinic	PHC	19253	100	2	F	38.5435	2.73511	3		no	1
N09170269	Nkwene Clinic	PHC	19253	100	2	M	60				no
N09170270	Nhlangano Health Centre	SHF	19253	100	2	F	38	4.846	1		unknown	1
N09170271	Nhlangano Health Centre	SHF	19253	100	2	F	39	4.04107	2		unknown	1
N09170272	OLOS Clinic	PHC	19253	100	2	F	20.4791	1.52225	1		no	1
N09170273	OLOS Clinic	PHC	19253	100	2	F	44.1451	0.473648	1	344	no	1
N09170274	OLOS Clinic	PHC	19253	100	2	F	61.3908	3.6742	2		no	1
N09170275	OLOS Clinic	PHC	19253	1020	3.0086	F	26.9322	0.533881	2	450	no	1
N09170276	OLOS Clinic	PHC	19253	100	2	M	31.54	1.69473	1		no	1
N09170278	Hluti Clinic	PHC	19253	100	2	F	74.7105	2.42847	2	658	no	1
N09170279	Hluti Clinic	PHC	19253	100	2	F	40.7118	3.19781	1		no	1
N09170280	Hluti Clinic	PHC	19253	100	2	F	33.8234	1.03491	2		no	1
N09170281	Hluti Clinic	PHC	19253	100	2	F	32.282	1.54415	1	272	unknown	1
N09170283	Hluti Clinic	PHC	19253	100	2	F	39.7043	2.86653	1	262	no	1
N09170284	Hluti Clinic	PHC	19253	1123	3.05038	F	27.0034	3.38502	1	678	no	1
N09170285	JCI Clinic	PHC	19253	100	2	F	29	1.89185	1		no	1
N09170286	JCI Clinic	PHC	19253	100	2	F	7	3.94251	1		no	1
N09170287	JCI Clinic	PHC	19253	100	2	M	63	2.86927	1		no	1
N09170288	JCI Clinic	PHC	19253	100	2	F	43.937				no
N09170289	JCI Clinic	PHC	19253	100	2	F	44				no
N09170290	Lavumisa Clinic	PHC	19253	358	2.55388	F	39.9589	2.37098	1		no	1
N09170291	Mahlandle Clinic	PHC	19253	100	2	F	43.4387	4.75017	3		no	1
N09170292	Mahlandle Clinic	PHC	19253	100	2	F	44.178	2.08624	2		no	1
N09170293	Silele Clinic	PHC	19253	618	2.79099	M	9.86174	4.67351	3		no	1
N09180296	Nkwene Clinic	PHC	19254	100	2	F	39.373	4.21355	1		no	1
N09180297	Nkwene Clinic	PHC	19254	100	2	F	45.8152	1.14442	1		no	1
N09180298	Ntshanini Clinic	PHC	19254	100	2	F	41.5661				no
N09180299	Nhletjeni Clinic	PHC	19254	100	2	F	30				no
N09180300	OLOS Clinic	PHC	19254	245500	5.39005	F	25.9439	1.36071	3		no	1
N09180301	OLOS Clinic	PHC	19254	100	2	F	39.0198	3.56194	1	361	no	1
N09180302	OLOS Clinic	PHC	19254	100	2	F	43.4661	3.6753	1		no	1
N09180303	OLOS Clinic	PHC	19254	100	2	F	25.87	2.31075	1	443	no	1
N09180304	Hluti Clinic	PHC	19254	100	2	F	63.7125	3.32649	1		no	1
N09180305	Hluti Clinic	PHC	19254	100	2	F	45.1526	2.33265	2	477	no	1
N09180306	Hluti Clinic	PHC	19254	100	2	F	35.8877	2.62012	1	639	no	1
N09180307	Hluti Clinic	PHC	19254	100	2	F	49.9439	5.90007	1		unknown	1
N09180308	Hluti Clinic	PHC	19254	100	2	F	12.7775	0.626968	1	882	unknown	1
N09180318	Lavumisa Clinic	PHC	19254	100	2	F	49.7139	2.24504	1	338	no	1
N09180319	Mashobeni Clinic	PHC	19254	100	2	F	38.7324	2.67762	1		no	1
N09180320	Mashobeni Clinic	PHC	19254	100	2	F	36.0712	1.94935	1		no	1
N09180321	Mashobeni Clinic	PHC	19254	100	2	F	33.5578				no
N09180322	Mashobeni Clinic	PHC	19254	100	2	F	25.7139				no
N09180323	Mashobeni Clinic	PHC	19254	4289	3.63236	M	32.5503				no
N09180326	Tfokotani Clinic	PHC	19254	100	2	F	3.40862	1.07598	1		no	1
N09180327	Tfokotani Clinic	PHC	19254	100	2	M	34.5708	4.63792	3		active on treatment	1
N09180328	Dwaleni Clinic	PHC	19254	76870	4.88576	F	2.77344				no
N09180329	Dwaleni Clinic	PHC	19254	100	2	F	29.1444	1.97125	3		no	1
N09180330	Dwaleni Clinic	PHC	19254	100	2	M	27.1047	2.5243	2		no	1
N09180331	Dwaleni Clinic	PHC	19254	100	2	M	37	1.36071	2		no	1
N09190333	Tfokotani Clinic	PHC	19255	100	2	F	27.7098	0.613279	2		no	1
N09190334	Tfokotani Clinic	PHC	19255	41330	4.61627	F	15.5154	3.39493	3		no	1
N09190335	Mahlandle Clinic	PHC	19255	100	2	F	36.9473	1.62628	1		no	1
N09190336	Mahlandle Clinic	PHC	19255	340400	5.53199	M	1		1		unknown	1
N09190338	Mahlandle Clinic	PHC	19255	34460	4.53732	F	34.8227	4.54483	3		no	1
N09190339	Zombodze Clinic	PHC	19255	100	2	F	41.8398	1.82615	2	345	no	1
N09190340	Zombodze Clinic	PHC	19255	100	2	M	50.5489	1.53593	3		no	1
N09190341	Zombodze Clinic	PHC	19255	100	2	M	31.9316	1.70568	2		no	1
N09190342	Zombodze Clinic	PHC	19255	100	2	M	27.0965	0.824093	3		no	1
N09190343	Zombodze Clinic	PHC	19255	100	2	F	52.7392	1.53593	2		no	1
N09190347	Lavumisa Clinic	PHC	19255	100	2	F	34.4203	1.95483	3	448	no	2
N09190348	Lavumisa Clinic	PHC	19255	100	2	M	53.6263	0.40794	1	607	no	1
N09190349	Hluti Clinic	PHC	19255	100	2	M	1737.35	1.41273	1	765	no	1
N09190350	Hluti Clinic	PHC	19255	100	2	F	34.0479	3.52361	1	351	no	1
N09190351	Hluti Clinic	PHC	19255	100	2	F	46.7159	5.04038	2	477	no	1
N09190352	Hluti Clinic	PHC	19255	100	2	F	38.0287	3.17864	2		no	1
N09190353	Hluti Clinic	PHC	19255	100	2	M	43.7153	2.43121	2		no	1
N09190354	OLOS Clinic	PHC	19255	100	2	F	42.3491	2.0835	1		no	1
N09190355	OLOS Clinic	PHC	19255	100	2	M	32.8378	0.580424	2	44	no	1
N09190356	OLOS Clinic	PHC	19255	100	2	F	27.8576	2.32444	2		no	1
N09190357	OLOS Clinic	PHC	19255	100	2	F	24.1697	0.818617	1	425	no	1
N09190358	Nhlangano Health Centre	SHF	19255	3002	3.47741	F	30	3.62491			unknown	1
N09200359	Hluti Clinic	PHC	19256	100	2	M	36.7201	1.83984	1		no	1
N09200365	JCI Clinic	PHC	19256	100	2	F	34.3409				no
N09200367	Lavumisa Clinic	PHC	19256	60670	4.78297	M	15.6961	1.02396	1	222	no	1
N09200368	Lavumisa Clinic	PHC	19256	100	2	F	27.9671	1.21561	1	1061	no	1
N09200369	OLOS Clinic	PHC	19256	100	2	M	33.0595	1.99042	2		no	1
N09200370	Matsanjeni Health Centre	SHF	19256	100	2	F	47	3.65898	2	272	unknown	1
N09200371	Mahlandle Clinic	PHC	19256	100	2	F	49.8453	2.14921	3		no	1
N09200372	Tfokotani Clinic	PHC	19256	100	2	F	41.9466	0.536619	3	213	no	1
N09200373	Tfokotani Clinic	PHC	19256	100	2	F	31.7372	0.999316	3	47	no	1
N09200374	Dwaleni Clinic	PHC	19256	100	2	M	77.3251	1.78234	1		no	1
N09200375	Dwaleni Clinic	PHC	19256	100	2	M	65.0294				no
N09200376	Mahlandle Clinic	PHC	19256	100	2	M	63.2279	1.89733	1		no	1
N09200377	Mahlandle Clinic	PHC	19256	100	2	F	46.9678	3.93429	3		no	1
N09200378	Mahlandle Clinic	PHC	19256	100	2	F	40.9993	2.26968	3		no	1
N09200379	Mashobeni Clinic	PHC	19256	100	2	F	9.38262	0.440794	1	309	no	1
N09200380	Mashobeni Clinic	PHC	19256	100	2	F	48.9418	0.774812	1		no	1
N09200381	Mashobeni Clinic	PHC	19256	100	2	F	32.0767	1.37988	1		no	1
N09200382	Mashobeni Clinic	PHC	19256	100	2	F	41.1362				no
N09200383	Mashobeni Clinic	PHC	19256	100	2	F	60.4408				no
N09200384	Gege Clinic	PHC	19256	100	2	M	53.6345	3.61123	2	137	no	1
N09200385	Magubheleni Clinic	PHC	19256	100	2	M	30.6311	1.08966	2	475	no	1
N09200386	Mashobeni Clinic	PHC	19256	100	2	F	45.5195				no
N09200387	Mashobeni Clinic	PHC	19256	100	2	M	35.2936	2.95962	3		no	1
N09200388	Nkwene Clinic	PHC	19256	100	2	F	49.0322				no
N09200389	Nkwene Clinic	PHC	19256	100	2	F	39.9452	2.26146	1		no	1
N09200390	Mfishane Clinic	PHC	19256	100	2	F	53.7194				unknown
N09200391	Moti Clinic	PHC	19256	100	2	F	23.4661	1.31143	1	213	no	1
N09200393	Moti Clinic	PHC	19256	100	2	M	28.2409	1.08145	1		no	1
N09200394	Moti Clinic	PHC	19256	100	2	M	50.2724				no
N09200395	Nkwene Clinic	PHC	19256	376	2.57519	F	36.7201	4.61602	1		no	1
N09200396	Nhletjeni Clinic	PHC	19256	19210	4.28353	F	11.6003				unknown
N09200397	New Haven Clinic	PHC	19256	100	2	M	50.3682	5.34976	1	441	no	1
N09200398	New Haven Clinic	PHC	19256	10070	4.00303	M	44.4052				no
N09200399	New Haven Clinic	PHC	19256	100	2	M	41.9521				no
N09200400	New Haven Clinic	PHC	19256	100	2	M	46.7187	1.97947	1		no	1
N09200401	New Haven Clinic	PHC	19256	100	2	M	40.0411				no
N09200402	Nhlangano Health Centre	SHF	19256	100	2	F	57	1.88638	2	262	unknown	1
N09200403	Nhlangano Health Centre	SHF	19256	3034	3.48202	M	46	3.85763	3		unknown	1
N09240404	Nhlangano Health Centre	SHF	19260	100	2	F	54	3.67693	3	448	unknown	1
N09240405	Tfokotani Clinic	PHC	19260	100	2	F	31.9124	0.626968	1		no	1
N09240406	Tfokotani Clinic	PHC	19260	100	2	M	25.5633	0.991102	1		no	1
N09240407	Mahlandle Clinic	PHC	19260	284	2.45332	F	7.37303	2.26146	2		no	1
N09240408	Mahlandle Clinic	PHC	19260	100	2	M	42.7132				no
N09240409	Mahlandle Clinic	PHC	19260	100	2	F	22.0123	3.12115	1		no	1
N09240410	Mahlandle Clinic	PHC	19260	100	2	F	36.3039	1.63997	2		no	1
N09240411	Nhlangano Health Centre	SHF	19260	22680	4.35564	F	34	5.80151			no	1
N09240412	Zombodze Clinic	PHC	19260	100	2	F	26.0534	2.06434	1		no	1
N09240413	New Haven Clinic	PHC	19260	100	2	F	28.7556				no
N09240414	New Haven Clinic	PHC	19260	100	2	F	47.7618				no
N09240415	New Haven Clinic	PHC	19260	100	2	F	47.729				no
N09240416	New Haven Clinic	PHC	19260	100	2	M	35.0007				no
N09240424	Nhletjeni Clinic	PHC	19260	100	2	F	39.7509	0.889802	1	268	unknown	1
N09240425	Nhletjeni Clinic	PHC	19260	100	2	M	47.729				unknown
N09240427	Hlatikulu Gvt Hospital	SHF	19260	100	2	F	45	3.55921			unknown	1
N09240428	New Haven Clinic	PHC	19260	100	2	F	19.3895				no
N09240429	New Haven Clinic	PHC	19260	100	2	M	55.1978				no
N09240430	New Haven Clinic	PHC	19260	100	2	F	54.0096	6.47228	1		no	1
N09240431	Nkwene Clinic	PHC	19260	130100	5.11428	M	12.2793	1.86995	2		no	1
N09240432	Nkwene Clinic	PHC	19260	100	2	M	67.9671				no
N09240433	Moti Clinic	PHC	19260	11490	4.06032	F	39.729	1.13073	3	251	no	1
N09240434	Moti Clinic	PHC	19260	100	2	M	41.1773	1.62628	1		no	1
N09240435	Mfishane Clinic	PHC	19260	100	2	M	21.1691				no
N09240436	Mfishane Clinic	PHC	19260	100	2	F	26.6749				no
N09240438	Mfishane Clinic	PHC	19260	100	2	F	35.729				no
N09240439	Mfishane Clinic	PHC	19260	100	2	F	40.731				no
N09240441	JCI Clinic	PHC	19260	100	2	F	24.2163				no
N09240442	JCI Clinic	PHC	19260	100	2	M	37.4675				no
N09240443	JCI Clinic	PHC	19260	100	2	F	57.7303	2.02601	2		no	1
N09240444	JCI Clinic	PHC	19260	100	2	F	39.729				no
N09240445	JCI Clinic	PHC	19260	7996	3.90287	F	45.7358				no
N09240446	Hluti Clinic	PHC	19260	100	2	F	45.7303	2.75975	1	558	no	1
N09240447	Hluti Clinic	PHC	19260	100	2	M	60.7255	4.09582	2	544	no	1
N09240449	Hluti Clinic	PHC	19260	100	2	F	32.7775	1.93566	1		no	1
N09240450	OLOS Clinic	PHC	19260	588	2.76938	F	37.7303	1.18275	1	487	no	1
N09240451	OLOS Clinic	PHC	19260	100	2	F	33.0021	0.553046	1	470	no	1
N09240452	OLOS Clinic	PHC	19260	100	2	M	53.5305	1.06229	1	192	no	1
N09240453	OLOS Clinic	PHC	19260	100	2	F	36.8022	0.569473	1	210	no	1
N09240454	OLOS Clinic	PHC	19260	100	2	M	46.1218	2.43121	2		no	1
N09240455	OLOS Clinic	PHC	19260	100	2	F	11.1485	2.00137	2		no	1
N09240456	OLOS Clinic	PHC	19260	100	2	F	25.9247	0.498289	1	550	no	1
N09240457	OLOS Clinic	PHC	19260	1147	3.05956	F	29.9357	2.94867	1	372	no	1
N09240458	Lavumisa Clinic	PHC	19260	100	2	F	54.7379	3.63313	1	798	no	1
N09240459	Lavumisa Clinic	PHC	19260	100	2	M	49	1.49487	1		no	1
N09240460	Lavumisa Clinic	PHC	19260	100	2	M	11.7892	2.58727	1		no	1
N09250461	Mahlandle Clinic	PHC	19261	216	2.33445	F	37.0787	1.62355	3	1027	no	1
N09250463	Nhlangano Health Centre	SHF	19261	100	2	M	62	6.74333	3		unknown	1
N09250464	Mashobeni Clinic	PHC	19261	100	2	F	36.8788	0.766598	1		no	1
N09250465	Magubheleni Clinic	PHC	19261	100	2	M	9.16906				no
N09250466	Magubheleni Clinic	PHC	19261	100	2	F	44.4107	5.69199	3		no	1
N09250467	Magubheleni Clinic	PHC	19261	100	2	M	38.3737	0.914442	2		no	1
N09250468	Tfokotani Clinic	PHC	19261	9224	3.96492	F	30.3929	5.2512	3		no	1
N09250469	Jericho Clinic	PHC	19261	100	2	F	31.3949	0.958248	2		no	1
N09250471	Jericho Clinic	PHC	19261	100	2	M	52.2847	1.68652	3		no	1
N09250472	Jericho Clinic	PHC	19261	100	2	M	40	3.51814	3		no	1
N09250473	Jericho Clinic	PHC	19261	100	2	M	52.9747	2.28337	4		no	1
N09250479	Mfishane Clinic	PHC	19261	100	2	F	32.6105	2.66667	3		no	1
N09250480	Mfishane Clinic	PHC	19261	100	2	M	27.7317	2.44764	2		no	1
N09250481	OLOS Clinic	PHC	19261	100	2	M	28.4709	2.17659	2		no	1
N09250482	OLOS Clinic	PHC	19261	100	2	F	64.7529	1.11157	2		no	1
N09250484	Hluti Clinic	PHC	19261	100	2	M	33.4647	2.29432	2		no	1
N09250485	Lavumisa Clinic	PHC	19261	1347	3.12937	M	13.0157	6.16838	2	589	no	1
N09250486	Lavumisa Clinic	PHC	19261	100	2	F	49.347	6.20123	1	358	no	1
N09250487	JCI Clinic	PHC	19261	100	2	F	46.7324	2.12457	1		no	1
N09250488	JCI Clinic	PHC	19261	100	2	F	28.9555	2.12457	2		no	1
N09250489	JCI Clinic	PHC	19261	100	2	F	40.7337	1.33881	2		no	1
N09250490	JCI Clinic	PHC	19261	100	2	F	62				no
N09250492	JCI Clinic	PHC	19261	100	2	M	2.03696	1.37714	2		no	1
N09250493	JCI Clinic	PHC	19261	100	2	M	40.3751	1.30048	3		no	1
N09250494	JCI Clinic	PHC	19261	100	2	F	34.6311	1.3963	1		no	1
N09260498	Nhlangano Health Centre	SHF	19262	55870	4.74718	M	50	2.52977	2		unknown	1
N09260499	Tfokotani Clinic	PHC	19262	100	2	F	49.2758	0.613279	3	441	no	1
N09260500	Tfokotani Clinic	PHC	19262	100	2	F	27.0992	1.53046	1		no	1
N09260502	Zombodze Clinic	PHC	19262	100	2	F	39.7618	0.939083	2		no	1
N09260503	Zombodze Clinic	PHC	19262	100	2	F	48.7365				active on treatment
N09260504	Zombodze Clinic	PHC	19262	100	2	F	48.7365	1.7796	2		no	1
N09260505	Zombodze Clinic	PHC	19262	100	2	F	28.3943	0.848734	1		no	1
N09260506	Zombodze Clinic	PHC	19262	100	2	F	48.1232	1.4976	2		no	1
N09260507	Mashobeni Clinic	PHC	19262	100	2	F	33.7358	1.09788	1		no	1
N09260509	JCI Clinic	PHC	19262	604	2.78104	F	48.9035				no
N09260510	JCI Clinic	PHC	19262	100	2	F	29.2567				no
N09260511	JCI Clinic	PHC	19262	100	2	F	39.6386	2.35729	2		no	1
N09260512	JCI Clinic	PHC	19262	100	2	M	25.1061	1.74675	1		no	1
N09260513	OLOS Clinic	PHC	19262	100	2	M	58.7351	6.06708	3	456	no	1
N09260514	OLOS Clinic	PHC	19262	100	2	M	52.7255	2.06434	2		no	1
N09260515	OLOS Clinic	PHC	19262	100	2	F	45.1307				no
N09260516	OLOS Clinic	PHC	19262	100	2	M	45.4511	1.70021	1	176	no	1
N09260517	Hluti Clinic	PHC	19262	100	2	F	57.7358	7.60849	1		no	1
N09260518	Hluti Clinic	PHC	19262	427	2.63043	F	29.1253	0.810404	2	589	no	1
N09260519	Lavumisa Clinic	PHC	19262	100	2	F	34.4778	4.36961	1	412	no	1
N09260520	Lavumisa Clinic	PHC	19262	100	2	F	37.3415	5.84531			no	1
N09260522	Tfokotani Clinic	PHC	19262	100	2	F	42.2368	5.73032	3		no	1
N09270523	Mahlandle Clinic	PHC	19263	791	2.89818	F	41.8836				no
N09270524	Mahlandle Clinic	PHC	19263	100	2	F	44.1807				no
N09270525	Mahlandle Clinic	PHC	19263	100	2	F	30.5791	5.96304	2	437	no	1
N09270526	Nhlangano Health Centre	SHF	19263	100	2	F	8	0.750171	2		unknown	1
N09270527	Nhlangano Health Centre	SHF	19263	100	2	M	35	2.17112	2	142	unknown	1
N09270528	Magubheleni Clinic	PHC	19263	100	2	F	42.7625	0.714579	2		no	1
N09270529	Gege Clinic	PHC	19263	100	2	F	35.8795	3.34292	3		no	1
N09270530	Gege Clinic	PHC	19263	100	2	F	38.3409	7.2909	3		no	1
N09270532	Gege Clinic	PHC	19263	100	2	M	50.5873	3.62765	3		no	1
N09270533	Gege Clinic	PHC	19263	100	2	F	37.1198				no
N09270534	Mashobeni Clinic	PHC	19263	100	2	F	28.46				no
N09270535	Mashobeni Clinic	PHC	19263	100	2	F	29.4292				no
N09270536	Mashobeni Clinic	PHC	19263	100	2	F	31.9343	2.13552	1		no	1
N09270537	Mashobeni Clinic	PHC	19263	2653	3.42374	M	72.7392	1.15537	3		no	1
N09270538	Mashobeni Clinic	PHC	19263	4270	3.63043	F	33.1964				no
N09270540	Mfishane Clinic	PHC	19263	5816	3.76462	F	31.8823				no
N09270541	Mfishane Clinic	PHC	19263	100	2	F	6.89391				no
N09270543	Phunga Gvt Clinic	PHC	19263	100	2	F	43.5702	1.52225	1	752	no	1
N09270544	Phunga Gvt Clinic	PHC	19263	100	2	M	36.178	1.9822	1		no	1
N09270545	Nkwene Clinic	PHC	19263	100	2	M	9.57153				no
N09270547	Moti Clinic	PHC	19263	100	2	F	21.7385	1.40452	2		no	1
N09270548	Moti Clinic	PHC	19263	100	2	F	47.7372	6.82546	1	890	no	1
N09270549	Moti Clinic	PHC	19263	100	2	M	55.0965				no
N09270550	Moti Clinic	PHC	19263	100	2	M	47.5209				no
N09270551	Moti Clinic	PHC	19263	100	2	M	8.25188	0.922656	1		no	1
N09270552	Nkwene Clinic	PHC	19263	956	2.98046	M	2.63381				no
N09270553	Nkwene Clinic	PHC	19263	100	2	F	45	0.939083	1	341	no	1
N09270554	Nkwene Clinic	PHC	19263	100	2	F	43.9671				no
N09270556	Ntshanini Clinic	PHC	19263	100	2	M	61.9767				no
N09270557	Matsanjeni Health Centre	SHF	19263	100	2	M	60.6571	2.22587	2		no	1
N09270558	Matsanjeni Health Centre	SHF	19263	100	2	F	46	5.00479	2		unknown	1
N09270559	Hluti Clinic	PHC	19263	18080	4.2572	M	14.0096				no
N09270561	Lavumisa Clinic	PHC	19263	100	2	F	25.9795				no
N09270564	JCI Clinic	PHC	19263	100	2	F	32.6324	2.60917	1		no	1
N09270565	JCI Clinic	PHC	19263	100	2	M	44				no
N09270566	JCI Clinic	PHC	19263	100	2	F	11	2.93498	2		no	1
N09270567	Nhlangano Health Centre	SHF	19263	48890	4.68922						unknown
N10010002	Nhlangano Health Centre	SHF	19267	100	2	M	44	3.49624	3		unknown	1
N10010003	Nhlangano Health Centre	SHF	19267	270	2.43136	F	24				unknown
N10010004	Nhlangano Health Centre	SHF	19267	80710	4.90693	F	29	4.36687	4		unknown	1
N10010005	Zombodze Clinic	PHC	19267	100	2	M	48.4079	1.20192	1	422	no	1
N10010006	Mahlandle Clinic	PHC	19267	100	2	M	53.5743	0.323066	1		no	1
N10010007	Mahlandle Clinic	PHC	19267	103300	5.0141	F	34.1875	1.37988	3		no	1
N10010008	Mahlandle Clinic	PHC	19267	100	2	F	12.8542	2.37645	3		no	1
N10010009	Tfokotani Clinic	PHC	19267	100	2	F	60.0602	3.44422	1		unknown	1
N10010010	Tfokotani Clinic	PHC	19267	100	2	F	25.514	0.613279	4		no	1
N10010011	Nkwene Clinic	PHC	19267	100	2	M	33.1034	0.835045	1	369	no	1
N10010012	Mfishane Clinic	PHC	19267	100	2	M	34.3984	1.03491	3		no	1
N10010013	Phunga Nazarene Clinic	PHC	19267	7010	3.84572	F	42.0698	6.12457	1		no	1
N10010014	Moti Clinic	PHC	19267	100	2	F	3.7399	1.34155	3	1551	no	1
N10010015	Ntshanini Clinic	PHC	19267	100	2	M	42				no
N10010017	Ntshanini Clinic	PHC	19267	100	2	F	27.9014				no
N10010018	Ntshanini Clinic	PHC	19267	100	2	F	33.2129				no
N10010021	OLOS Clinic	PHC	19267	100	2	M	44.5257				no
N10010023	OLOS Clinic	PHC	19267	100	2	M	45.4346	1.38809	1	275	no	1
N10010024	OLOS Clinic	PHC	19267	100	2	F	33.0623				no
N10010026	OLOS Clinic	PHC	19267	100	2	F	36.0027	5.14442	2		no	1
N10010027	OLOS Clinic	PHC	19267	100	2	F	68.4134	0.43258	1	145	no	1
N10010028	OLOS Clinic	PHC	19267	100	2	F	27.5674	1.63723	1	373	no	1
N10010029	OLOS Clinic	PHC	19267	100	2	F	22.6338	0.550308	1	449	no	1
N10010030	Lavumisa Clinic	PHC	19267	100	2	M	54.7406	1.66735	1	636	no	1
N10010031	Lavumisa Clinic	PHC	19267	100	2	F	46.8036	1.56879	2		no	1
N10010032	Lavumisa Clinic	PHC	19267	100	2	F	43.447	2.2423	2		no	1
N10010033	Lavumisa Clinic	PHC	19267	100	2	M	34.9185	4.45996	2	352	no	1
N10010034	JCI Clinic	PHC	19267	100	2	F	28.6598	1.31691	1		no	1
N10010035	JCI Clinic	PHC	19267	100	2	F	49.7495	2.10267	1		no	1
N10010036	JCI Clinic	PHC	19267	100	2	F	67.5483	1.60438	1	225	no	1
N10010037	JCI Clinic	PHC	19267	100	2	M	52.7502	2.98426	1		no	1
N10010038	JCI Clinic	PHC	19267	100	2	F	37.7495				no
N10010039	JCI Clinic	PHC	19267	100	2	M	26.7488	2.98426	1		no	1
N10010040	JCI Clinic	PHC	19267	100	2	F	60				no
N10010041	JCI Clinic	PHC	19267	100	2	F	39.7481	2.40931	1		no	1
N10010042	Hluti Clinic	PHC	19267	100	2	M	39.4086	2.69678	1		no	1
N10010043	Hluti Clinic	PHC	19267	100	2	M	43.7481	2.84736	1		no	1
N10020044	Mashobeni Clinic	PHC	19268	100	2	M	40.8761				unknown
N10020045	Magubheleni Clinic	PHC	19268	6935	3.84105	F	38.4066	0.977413	1	252	no	1
N10020046	Magubheleni Clinic	PHC	19268	100	2	F	9.83436	2.81451	1		no	1
N10020047	Gege Clinic	PHC	19268	100	2	M	47.8522	1.99316	3		no	1
N10020048	Gege Clinic	PHC	19268	100	2	M	8.08487	1.5551	2		no	1
N10020050	Nhlangano Health Centre	SHF	19268	100	2	F	36	6.36003	3		unknown	1
N10020051	Nhlangano Health Centre	SHF	19268	100	2	F	45	7.45791	3		unknown	1
N10020052	Nhlangano Health Centre	SHF	19268	7926	3.89905	F	27	2.65572	3	179	unknown	2
N10020055	Mhlosheni Clinic	PHC	19268	100	2	M	52.7529	2.54894	3	363	unknown	1
N10020056	Mahlandle Clinic	PHC	19268	2023	3.306	F	35.9014	3.27447	1		no	1
N10020057	Mahlandle Clinic	PHC	19268	542	2.734	F	28.7091	5.05955	3		no	1
N10020059	Mahlandle Clinic	PHC	19268	100	2	M	52.4572	1.89459	2		no	1
N10020060	Dwaleni Clinic	PHC	19268	100	2	F	29.4374	1.47023	1		no	1
N10020061	Dwaleni Clinic	PHC	19268	100	2	M	29.3005	1.05133	2		unknown	1
N10020063	JCI Clinic	PHC	19268	100	2	F	23.5674	1.31691	1		no	1
N10020064	JCI Clinic	PHC	19268	100	2	M	38.3244	4.13142	1		no	1
N10020065	JCI Clinic	PHC	19268	100	2	M	45				no
N10020066	Hluti Clinic	PHC	19268	100	2	F	32.4545	5.45927	1		no	1
N10020067	Lavumisa Clinic	PHC	19268	100	2	F	45.1526	0.941821	1	584	no	1
N10020068	Lavumisa Clinic	PHC	19268	100	2	M	12.5257	3.49076	2	668	no	1
N10020069	OLOS Clinic	PHC	19268	100	2	F	33.117	0.936345	2	474	no	1
N10020070	OLOS Clinic	PHC	19268	100	2	F	24.6653	0.386037	1	395	no	1
N10020071	OLOS Clinic	PHC	19268	100	2	F	32.4901	0.492813	2	142	no	1
N10020072	Matsanjeni Health Centre	SHF	19268	100	2	M	40	4.846	2	228	unknown	1
N10020084	Nkwene Clinic	PHC	19268	100	2	F	65.3142	2.66119	1	340	no	1
N10020085	Nkwene Clinic	PHC	19268	100	2	M	68	4.98015	1		no	1
N10020087	Nkwene Clinic	PHC	19268	100	2	M	12	0.914442	1	496	no	1
N10020089	Moti Clinic	PHC	19268	100	2	F	36.7283				no
N10030092	Mahlandle Clinic	PHC	19269	100	2	F	55.6523	2.89117	2		no	1
N10030093	Tfokotani Clinic	PHC	19269	100	2	F	56.3942	3.10746	3	295	no	1
N10030094	Zombodze Clinic	PHC	19269	100	2	F	47.8741	6.86105	2		no	1
N10030095	Zombodze Clinic	PHC	19269	100	2	M	4.37509	1.55236	2	2426	no	1
N10030096	Zombodze Clinic	PHC	19269	100	2	F	38.2615	2.6256	2		unknown	1
N10030098	Mhlosheni Clinic	PHC	19269	100	2	F	15.2279	4.14511	3		no	1
N10030099	Mhlosheni Clinic	PHC	19269	5840	3.76641	F	35.1951	7.00068	3	221	unknown	1
N10030100	Hluti Clinic	PHC	19269	40010	4.60217	F	35.2772	1.44011	1		no	1
N10030101	Hluti Clinic	PHC	19269	41900	4.62221	F	24.397	1.30595	2		no	1
N10030102	Hluti Clinic	PHC	19269	100	2	F	33.1499	2.56537	1		no	1
N10030103	Hluti Clinic	PHC	19269	100	2	F	24.7556	2.6694	1	360	no	1
N10030104	JCI Clinic	PHC	19269	100	2	M	72.7556				no
N10030105	JCI Clinic	PHC	19269	3388	3.52994	M	6				no
N10030106	Lavumisa Clinic	PHC	19269	100	2	M	36.5311	1.2512	1	503	no	1
N10030107	OLOS Clinic	PHC	19269	100	2	M	76.2053	7.64682	2		no	1
N10030108	OLOS Clinic	PHC	19269	100	2	F	30.0506	0.977413	2	280	no	1
N10030109	OLOS Clinic	PHC	19269	100	2	F	47.2991	0.511978	1	29	no	1
N10040111	Nhlangano Health Centre	SHF	19270	15600	4.19312	F	31	2.07255	4		unknown	1
N10040112	Tfokotani Clinic	PHC	19270	100	2	F	29.0541	1.68925	2	393	no	1
N10040113	Tfokotani Clinic	PHC	19270	100	2	M	20.1944	1.93566	1	18	no	1
N10040117	Dwaleni Clinic	PHC	19270	100	2	F	21.5989	1.09788	2		no	1
N10040119	Mashobeni Clinic	PHC	19270	100	2	F	46.757	1.94114	3	279	no	1
N10040120	Mahlandle Clinic	PHC	19270	100	2	F	30.2341	4.66256	3		no	1
N10040122	Lavumisa Clinic	PHC	19270	100	2	F	27.7618	1.00479	1		no	1
N10040123	JCI Clinic	PHC	19270	100	2	F	25.065				no
N10040124	JCI Clinic	PHC	19270	100	2	M	46.9158				no
N10040125	JCI Clinic	PHC	19270	2479	3.39428	F	20.1287				no
N10040126	JCI Clinic	PHC	19270	100	2	F	25.8973				no
N10040127	OLOS Clinic	PHC	19270	100	2	F	32.1615	3.72074	2	358	no	1
N10040128	OLOS Clinic	PHC	19270	14000	4.14613	F	28.5695	3.1102	2	462	no	1
N10040129	Hluti Clinic	PHC	19270	100	2	F	52.7584	3.60575	1		no	1
N10040130	Hluti Clinic	PHC	19270	100	2	F	28.0767	2.97331	1		no	1
N10040131	Hluti Clinic	PHC	19270	3513	3.54568	M	5.76044				no
N10040132	Hluti Clinic	PHC	19270	100	2	M	64.7337	1.70568	3	332	no	1
N10040133	Hluti Clinic	PHC	19270	100	2	F	52.7584	1.82067	3		no	1
N10040134	Hluti Clinic	PHC	19270	100	2	F	28.3669	0.640657	1	423	no	1
N10040139	Nkwene Clinic	PHC	19270	19830	4.29732	F	15.3073	4.41615	1		no	1
N10040140	Nkwene Clinic	PHC	19270	100	2	F	60.5284				no
N10040141	Nkwene Clinic	PHC	19270	100	2	F	31.896	1.01574	1	486	no	1
N10040142	Moti Clinic	PHC	19270	100	2	F	28.1314				no
N10040143	Mfishane Clinic	PHC	19270	100	2	F	23.7563	1.67009	2		no	1
N10040144	Mfishane Clinic	PHC	19270	100	2	M	43.373	1.51403	1		no	1
N10040145	Mfishane Clinic	PHC	19270	100	2	M	44.627	0.859685	3		no	1
N10040147	Mashobeni Clinic	PHC	19270	100	2	F	8.58316				no
N10040148	Gege Clinic	PHC	19270	100	2	M	16.1451	1.00205	2		no	1
N10080150	Zombodze Clinic	PHC	19274	100	2	F	42.8227	5.32512	4		no	1
N10080151	Zombodze Clinic	PHC	19274	100	2	F	44.386	0.936345	3		no	1
N10080153	Zombodze Clinic	PHC	19274	100	2	M	11.039	3.29363	3		no	1
N10080154	Mahlandle Clinic	PHC	19274	100	2	F	25.8234				no
N10080155	Tfokotani Clinic	PHC	19274	100	2	F	38.6804	5.59343	3	420	no	1
N10080156	Mahlandle Clinic	PHC	19274	100	2	F	9.39357				no
N10080157	Nhlangano Health Centre	SHF	19274	33830	4.5293	F	20	1.50582	2		unknown	1
N10080159	JCI Clinic	PHC	19274	100	2	F	31.1129				no
N10080160	JCI Clinic	PHC	19274	100	2	F	24.7693				no
N10080161	JCI Clinic	PHC	19274	100	2	F	32.6242	2.0835	1		no	1
N10080162	JCI Clinic	PHC	19274	100	2	M	47.1677	3.5948			no
N10080163	OLOS Clinic	PHC	19274	100	2	F	39.2854	3.51814	2		no	1
N10080164	OLOS Clinic	PHC	19274	100	2	M	37.6454	1.31143	2	507	no	1
N10080165	OLOS Clinic	PHC	19274	100	2	M	58.2231				no
N10080166	OLOS Clinic	PHC	19274	100	2	F	39.4278	5.57153	1	705	no	1
N10080167	Hluti Clinic	PHC	19274	100	2	M	33.9548	1.7358	1	579	no	1
N10080168	Hluti Clinic	PHC	19274	100	2	F	35.603	6.41478	1		no	1
N10080169	Hluti Clinic	PHC	19274	100	2	F	24.5722	1.62081	1	613	no	1
N10080170	Hluti Clinic	PHC	19274	100	2	M	47.7426	0.991102	3	112	no	1
N10080171	Hluti Clinic	PHC	19274	100	2	F	27.2772	2.32991	1	461	no	1
N10080172	Hluti Clinic	PHC	19274	100	2	F	29.3279	1.7358	2		no	1
N10080173	Hluti Clinic	PHC	19274	100	2	F	29.3744	3.61396	1		no	1
N10080180	Nkwene Clinic	PHC	19274	100	2	F	65	3.56194	2		no	1
N10080181	Nkwene Clinic	PHC	19274	100	2	F	25.8316	1.83162	1	860	no	1
N10080183	Silele Clinic	PHC	19274	100	2	M	73				no
N10090185	Nhlangano Health Centre	SHF	19275	19800	4.29667	F	28	1.31691	1		unknown	1
N10090186	Mhlosheni Clinic	PHC	19275	100	2	F	30.6037	1.28131	2		no	1
N10090187	Jericho Clinic	PHC	19275	148	2.17026	M	60.6489	3.19781	1		no	1
N10090189	Mashobeni Clinic	PHC	19275	271	2.43297	F	16.9911	0.54757	1	247	no	2
N10090190	Mashobeni Clinic	PHC	19275	100	2	M	29.1444	2.44764			no	1
N10090191	Mashobeni Clinic	PHC	19275	100	2	M	33.3936	1.06502	3		no	1
N10090192	Gege Clinic	PHC	19275	100	2	F	37.0842	6.24504	3		no	1
N10090193	Magubheleni Clinic	PHC	19275	100	2	M	27.1567	1.74401	3		no	1
N10090194	Magubheleni Clinic	PHC	19275	44670	4.65002	M	34.1437	4.8679	3	278	no	1
N10090195	Nhlangano Health Centre	SHF	19275	100	2	F	45	3.83299	3		unknown	1
N10090196	Mahlandle Clinic	PHC	19275	100	2	M	40.3422	1.81793	3		no	1
N10090197	Mahlandle Clinic	PHC	19275	546	2.73719	M	63.8248	2.67488	1		no	1
N10090198	Hluti Clinic	PHC	19275	100	2	F	32.7967	1.25941	2		no	1
N10090199	Hluti Clinic	PHC	19275	100	2	F	53.4073	0.550308	1	308	no	1
N10090200	Lavumisa Clinic	PHC	19275	100	2	M	7.3128	2.2642	1		no	1
N10090201	Lavumisa Clinic	PHC	19275	271	2.43297	F	33.0185	1.83984	1	455	no	1
N10090202	JCI Clinic	PHC	19275	100	2	F	25.9822	2.71869	1		no	1
N10090203	JCI Clinic	PHC	19275	100	2	M	55				no
N10090204	JCI Clinic	PHC	19275	100	2	F	68.7721				no
N10090205	JCI Clinic	PHC	19275	100	2	F	60				no
N10090206	JCI Clinic	PHC	19275	100	2	M	54.7379	3.06366	1		no	1
N10090207	JCI Clinic	PHC	19275	100	2	M	5.77139	2.12457	2		no	1
N10090208	JCI Clinic	PHC	19275	778	2.89098	F	32				no
N10090209	OLOS Clinic	PHC	19275	100	2	M	19.3484				no
N10090210	OLOS Clinic	PHC	19275	100	2	F	67.8111	5.26762	1		no	1
N10090211	OLOS Clinic	PHC	19275	100	2	F	29.9055	1.04586	1		no	1
N10090212	OLOS Clinic	PHC	19275	100	2	F	24.6407	1.92745	1	266	no	1
N10090213	OLOS Clinic	PHC	19275	100	2	F	32.9062	1.63997	1	195	no	1
N10090214	OLOS Clinic	PHC	19275	100	2	F	48.6133				no
N10090215	OLOS Clinic	PHC	19275	100	2	F	31.3374	2.15743	2		no	1
N10090216	Matsanjeni Health Centre	SHF	19275	100	2	M	40.6105	2.17659	2	143	unknown	1
N10090217	Ntshanini Clinic	PHC	19275	100	2	M	14.2861				no
N10090218	Ntshanini Clinic	PHC	19275	100	2	F	41.8535	3.52361	1		no	1
N10090219	Ntshanini Clinic	PHC	19275	100	2	M	33.3443	2.25599	1		no	1
N10090220	Phunga Nazarene Clinic	PHC	19275	100	2	F	39.9973	1.53046	1		no	1
N10090221	Phunga Nazarene Clinic	PHC	19275	3949	3.59649	F	12.8049	1.31691	2	394	no	1
N10090222	Nkwene Clinic	PHC	19275	51770	4.71408	F	29.5825				no
N10090223	Nkwene Clinic	PHC	19275	100	2	F	25.0842				no
N10100226	Zombodze Clinic	PHC	19276	100	2	M	62.308				no
N10100227	Zombodze Clinic	PHC	19276	100	2	F	38.9322	1.11157	2		no	1
[truncated: 10,064 more rows]
